# Supplementary material for: The Arabidopsis SWI2/SNF2 Chromatin Remodeler BRAHMA Regulates Polycomb Function during Vegetative Development and Directly Activates the Flowering Repressor Gene SVP
Source: PLoS Genet. 2015 Jan 23;11(1):e1004944. doi: 10.1371/journal.pgen.1004944 (PMC4304717; doi:10.1371/journal.pgen.1004944)
Supplement: S1 Dataset — (XLSX) [file pgen.1004944.s011.xlsx]

## Sheet: Sheet1
Supplymental Data Set 1: List of Genes Occupied by H3K27me3 in 14-day-old Col Seedlings
The plant materials are 14-day-old seedlings grown on sucrose-containing MS plates.
7230 genes in total were identifed as H3K27me3 targets
#chrom	start	end	Readcount_chip	Readcount_input	gene_ID	gene_ID	gene_ID	gene_ID	gene_ID	gene_ID	gene_ID	gene_ID	gene_ID	gene_ID
Ath1	9000	14599	612	254	AT1G01030
Ath1	15800	16799	45	37	N/A
Ath1	18600	20199	94	80	N/A
Ath1	38800	44799	370	179	AT1G01070
Ath1	57800	59199	65	64	AT1G01120
Ath1	78000	81399	393	137	AT1G01183
Ath1	82200	87999	424	261	AT1G01190	AT1G01200
Ath1	102200	106799	455	200	AT1G01250
Ath1	113200	113799	51	30	AT1G01280
Ath1	138400	139799	174	66	AT1G01355
Ath1	147000	149999	132	132	AT1G01390
Ath1	151000	155999	280	200	AT1G01410	AT1G01420
Ath1	167000	167999	170	46	AT1G01453
Ath1	169200	170999	63	64	AT1G01460
Ath1	176000	177999	66	87	AT1G01480
Ath1	208400	212599	407	180	AT1G01580
Ath1	243200	248399	373	203	AT1G01670	AT1G01680
Ath1	256800	257599	120	36	N/A
Ath1	310600	312799	121	88	AT1G01900
Ath1	341000	341999	52	38	AT1G01980
Ath1	357800	358999	192	48	AT1G02040	AT1G02050
Ath1	364800	368199	576	153	AT1G02065
Ath1	369600	372399	371	120	AT1G02070	AT1G02074
Ath1	415000	422799	1149	296	AT1G02205	AT1G02190
Ath1	459800	460999	139	55	AT1G02310
Ath1	464000	468399	774	208	AT1G02335	AT1G02340
Ath1	472200	473799	115	75	AT1G02360
Ath1	479400	483599	684	166	AT1G02390
Ath1	489200	490599	113	68	AT1G02400	AT1G02405
Ath1	497800	498599	72	28	AT1G02450
Ath1	502000	510199	444	352	AT1G02460
Ath1	536400	537199	78	36	AT1G02550
Ath1	544600	549799	708	192	AT1G02580
Ath1	550600	551999	80	44	AT1G02590
Ath1	557200	558799	230	80	AT1G02620
Ath1	582400	583999	171	72	AT1G02681
Ath1	605000	606799	224	71	AT1G02770
Ath1	610000	613799	295	156	AT1G02790
Ath1	617400	621199	391	174	AT1G02810
Ath1	663000	666599	256	162	AT1G02940	AT1G02950
Ath1	677200	678599	84	61	AT1G02980
Ath1	697400	700799	413	131	AT1G03020	AT1G03022
Ath1	747000	748999	207	85	AT1G03100	AT1G03106
Ath1	769800	772999	250	133	AT1G03170
Ath1	820000	821199	58	44	AT1G03340
Ath1	842800	844199	88	66	AT1G03400
Ath1	855200	859799	516	186	AT1G03445
Ath1	871600	873199	218	61	AT1G03490
Ath1	905200	906399	62	34	AT1G03620
Ath1	921000	929799	1528	303	AT1G03710	AT1G03720
Ath1	952200	960599	1073	369	AT1G03790	AT1G03800
Ath1	967000	974999	1154	294	AT1G03840
Ath1	975800	977799	89	80	AT1G03850
Ath1	985200	990999	637	244	AT1G03880	AT1G03890
Ath1	1001400	1003199	90	58	AT1G03920
Ath1	1022400	1023799	127	44	AT1G03982
Ath1	1082000	1085199	309	127	AT1G04150
Ath1	1101400	1103199	142	64	N/A
Ath1	1104600	1105999	96	63	AT1G04180
Ath1	1119800	1125199	514	215	AT1G04220
Ath1	1132400	1133199	44	34	N/A
Ath1	1135400	1139799	506	176	AT1G04250
Ath1	1144200	1145799	88	70	AT1G04280
Ath1	1159200	1160399	90	60	N/A
Ath1	1161200	1161999	71	23	AT1G04330
Ath1	1172000	1172799	42	31	AT1G04370
Ath1	1174800	1178199	292	127	AT1G04370
Ath1	1206800	1210999	574	169	AT1G04450	AT1G04445	AT1G04455
Ath1	1221600	1224399	240	101	AT1G04500
Ath1	1236800	1239599	218	111	AT1G04540
Ath1	1244600	1246199	211	63	AT1G04560
Ath1	1270600	1275799	389	188	AT1G04600
Ath1	1276800	1278799	86	89	AT1G04610
Ath1	1287000	1288999	255	82	AT1G04625
Ath1	1299600	1302999	600	158	AT1G04660	AT1G04670
Ath1	1309400	1311999	102	87	AT1G04684
Ath1	1378400	1379199	39	40	AT1G04880
Ath1	1459000	1461799	284	112	AT1G05080
Ath1	1479600	1481999	171	80	N/A
Ath1	1495000	1496199	54	49	N/A
Ath1	1515000	1519999	483	159	AT1G05230
Ath1	1527800	1531199	176	115	AT1G05260
Ath1	1534800	1544999	1558	381	AT1G05280	AT1G05290
Ath1	1547200	1547799	52	32	AT1G05300
Ath1	1549000	1554799	460	210	AT1G05310
Ath1	1571000	1575799	302	184	AT1G05370
Ath1	1584200	1585199	83	35	AT1G05400
Ath1	1588600	1592599	381	149	AT1G05410	AT1G05420
Ath1	1599200	1600999	76	72	AT1G05450
Ath1	1629400	1630399	93	37	AT1G05510
Ath1	1640000	1640599	36	24	AT1G05540
Ath1	1643600	1644599	67	43	AT1G05550
Ath1	1663800	1668999	447	208	AT1G05580
Ath1	1690200	1696399	707	223	AT1G05650
Ath1	1719600	1721199	62	50	AT1G05730
Ath1	1739800	1744199	574	184	AT1G05800
Ath1	1838800	1851999	1130	481	AT1G06080	AT1G06090
Ath1	1861400	1864199	373	126	AT1G06135	AT1G06137
Ath1	1905800	1906599	47	28	AT1G06225
Ath1	1919800	1921799	288	83	AT1G06280
Ath1	1930000	1932599	391	101	AT1G06320	AT1G06330	AT1G06340
Ath1	1933400	1941199	867	305	AT1G06350	AT1G06360
Ath1	1997000	2000599	343	144	N/A
Ath1	2025600	2027399	120	71	AT1G06620
Ath1	2090800	2092599	160	78	AT1G06800	AT1G06810
Ath1	2143200	2143799	64	33	AT1G06980
Ath1	2144600	2150799	678	269	AT1G06990	AT1G06700
Ath1	2173200	2175999	112	115	AT1G07090
Ath1	2201600	2203599	183	77	AT1G07175
Ath1	2235200	2237399	87	111	N/A
Ath1	2281000	2282799	358	104	AT1G07430
Ath1	2290200	2290999	60	34	AT1G07460
Ath1	2325000	2325599	34	24	AT1G07550
Ath1	2352200	2359399	1157	309	AT1G07640
Ath1	2367200	2368599	223	61	AT1G07645
Ath1	2376200	2377199	56	39	AT1G07680
Ath1	2390800	2394599	286	153	AT1G07720
Ath1	2414400	2415599	63	50	AT1G07795
Ath1	2427600	2429399	128	71	AT1G07850	AT1G07860
Ath1	2441000	2442799	75	67	AT1G07900
Ath1	2475400	2476199	107	40	AT1G07985
Ath1	2511400	2512999	88	65	AT1G08065
Ath1	2517000	2531599	1189	506	AT1G08090	AT1G08080	AT1G08100
Ath1	2548800	2550399	91	48	AT1G08135
Ath1	2553400	2560599	622	234	AT1G08140	AT1G08150
Ath1	2562600	2563799	102	47	AT1G08160	AT1G08170
Ath1	2610200	2614399	566	165	AT1G08290
Ath1	2623000	2630199	637	301	AT1G08320
Ath1	2631000	2631599	55	29	AT1G08340
Ath1	2658400	2661999	467	136	AT1G08430
Ath1	2662800	2666799	264	145	AT1G08440
Ath1	2675200	2680799	658	222	AT1G08465
Ath1	2716600	2717799	65	53	AT1G08580
Ath1	2760200	2762399	236	83	AT1G08670
Ath1	2811800	2812799	50	38	AT1G08790
Ath1	2841200	2845399	403	136	AT1G08860
Ath1	2862600	2865599	139	140	N/A
Ath1	2887400	2890799	476	147	AT1G08990	AT1G09000
Ath1	2905200	2910799	852	222	AT1G09026	AT1G09030
Ath1	2930800	2935599	388	196	AT1G09090
Ath1	2984000	2985999	173	85	AT1G09240
Ath1	2993400	2993799	29	16	AT1G09260
Ath1	3019800	3023599	406	115	AT1G09350	AT1G09360
Ath1	3028200	3030199	222	73	AT1G09380
Ath1	3059800	3063799	429	118	AT1G09483	AT1G09480
Ath1	3066800	3070399	262	126	AT1G09500	AT1G09510
Ath1	3079800	3085399	579	221	N/A
Ath1	3088600	3092999	558	157	AT1G09550
Ath1	3117000	3117599	51	28	AT1G09625
Ath1	3131600	3133599	125	72	AT1G09665
Ath1	3169200	3171799	224	94	AT1G09790
Ath1	3184400	3186799	188	93	N/A
Ath1	3216200	3217799	118	59	AT1G09890
Ath1	3227800	3236799	1086	388	AT1G09930	AT1G09935
Ath1	3241000	3241399	30	15	AT1G09950
Ath1	3244200	3245399	140	57	AT1G09960
Ath1	3265800	3268199	122	102	AT1G10010
Ath1	3283600	3284799	63	48	AT1G10060
Ath1	3308200	3309799	68	65	N/A
Ath1	3353800	3354999	161	52	AT1G10220
Ath1	3360000	3363399	296	103	AT1G10250
Ath1	3400600	3406599	389	234	AT1G10385	AT1G10380
Ath1	3414800	3415999	107	50	AT1G10400
Ath1	3446800	3452799	740	237	AT1G10480
Ath1	3480200	3481399	51	51	AT1G10540
Ath1	3482200	3484799	168	104	AT1G10560
Ath1	3494000	3495799	215	71	AT1G10580
Ath1	3496600	3501799	382	164	AT1G10586	AT1G10585
Ath1	3509600	3511999	243	101	AT1G10620
Ath1	3530600	3531999	77	51	AT1G10657
Ath1	3540200	3543999	200	135	AT1G10680
Ath1	3544800	3545599	54	20	AT1G10680
Ath1	3572600	3574799	136	79	AT1G10745
Ath1	3624200	3627199	345	131	AT1G10880
Ath1	3679800	3680999	57	44	AT1G11040
Ath1	3693200	3701999	885	351	AT1G11080
Ath1	3718800	3719399	41	25	AT1G11125
Ath1	3730600	3731799	100	50	AT1G11150
Ath1	3749600	3752799	131	129	AT1G11190
Ath1	3756400	3757199	53	29	AT1G11210
Ath1	3758200	3760999	173	141	AT1G11220
Ath1	3762800	3765799	531	116	AT1G11230
Ath1	3768600	3770999	191	94	AT1G11240	AT1G11250
Ath1	3827400	3831199	540	148	AT1G11370
Ath1	3846400	3846999	35	24	AT1G11420
Ath1	3852000	3861999	958	366	AT1G11460	AT1G11450
Ath1	3867400	3868599	98	48	AT1G11482
Ath1	3871800	3873799	171	67	AT1G11510	AT1G11520
Ath1	3881800	3883599	111	73	AT1G11560
Ath1	3884400	3885599	88	50	AT1G11570
Ath1	3888400	3890599	299	83	AT1G11580
Ath1	3901800	3905199	404	140	AT1G11600
Ath1	3906000	3909399	335	122	AT1G11608	AT1G11610
Ath1	3919200	3919799	50	14	AT1G11655
Ath1	3928600	3936599	415	294	AT1G11670
Ath1	3963200	3966999	369	166	AT1G11740
Ath1	3973600	3976799	313	137	AT1G11765
Ath1	3989000	3990399	69	54	AT1G11810
Ath1	3998400	3999799	94	51	AT1G11850
Ath1	4021800	4026999	656	217	AT1G11920	AT1G11915
Ath1	4045400	4047799	105	97	AT1G11980	AT1G11990
Ath1	4056200	4057799	158	71	AT1G12010
Ath1	4064800	4069599	359	183	AT1G12030
Ath1	4070400	4072599	76	99	AT1G12040
Ath1	4077200	4080199	319	117	AT1G12064
Ath1	4083400	4085199	128	74	AT1G12080	AT1G12070
Ath1	4086400	4086799	28	13	N/A
Ath1	4089200	4096599	370	291	AT1G12090
Ath1	4097600	4100799	222	127	N/A
Ath1	4104000	4106599	125	103	AT1G12110
Ath1	4108400	4109599	73	45	AT1G12110
Ath1	4118600	4119799	96	43	AT1G12130
Ath1	4126000	4134199	950	320	AT1G12170	AT1G12160	AT1G12180
Ath1	4137000	4139999	413	136	AT1G12200
Ath1	4162000	4171599	1273	402	AT1G12260
Ath1	4260000	4262399	297	89	AT1G12490
Ath1	4272400	4274799	213	99	AT1G12540
Ath1	4276400	4281399	688	219	AT1G12560	AT1G12570
Ath1	4286400	4288999	167	109	AT1G12600
Ath1	4290200	4291999	71	83	AT1G12600
Ath1	4297400	4302799	656	189	AT1G12630
Ath1	4308200	4311399	281	139	AT1G12660
Ath1	4312600	4315999	191	132	AT1G12663
Ath1	4317200	4318999	81	55	AT1G12672
Ath1	4338600	4343999	289	210	AT1G12740
Ath1	4365600	4366999	315	48	AT1G12805
Ath1	4415800	4416799	61	49	AT1G12960
Ath1	4419600	4423199	522	109	AT1G12950
Ath1	4426200	4431999	714	225	AT1G12980
Ath1	4456200	4457399	79	52	AT1G13070
Ath1	4473800	4477799	281	159	AT1G13130
Ath1	4504600	4508599	418	132	AT1G13200
Ath1	4548800	4560599	1628	455	AT1G13300	AT1G13290
Ath1	4587600	4588599	117	51	AT1G13370
Ath1	4596000	4601199	682	356	AT1G13400
Ath1	4604000	4607599	265	119	AT1G13420	AT1G13430
Ath1	4647400	4653599	372	254	AT1G13590
Ath1	4658000	4659599	73	55	AT1G13605
Ath1	4664000	4666399	148	108	AT1G13610
Ath1	4667200	4669199	137	72	AT1G13609
Ath1	4680400	4680999	35	22	AT1G13650
Ath1	4686400	4692999	756	235	AT1G13670	AT1G13680
Ath1	4697200	4697999	57	39	N/A
Ath1	4699800	4707599	1025	318	AT1G13710
Ath1	4720200	4721399	51	40	AT1G13760
Ath1	4742000	4742999	112	42	AT1G13840
Ath1	4807800	4811399	307	155	AT1G14040
Ath1	4828200	4835599	825	277	AT1G14100	AT1G14110	AT1G14120
Ath1	4858400	4860199	179	69	AT1G14220
Ath1	4864800	4872199	525	297	AT1G14240	AT1G14250
Ath1	4901000	4903799	129	110	N/A
Ath1	4905200	4906999	73	54	N/A
Ath1	4937800	4939999	87	86	AT1G14440
Ath1	4974200	4975599	119	55	AT1G14540
Ath1	4977000	4980399	590	155	AT1G14550
Ath1	4989400	4997799	932	332	AT1G14580
Ath1	5000800	5003399	111	118	AT1G14600
Ath1	5004600	5007399	89	117	AT1G14600
Ath1	5018600	5021599	178	104	AT1G14630
Ath1	5058600	5060399	121	72	AT1G14700
Ath1	5072800	5074599	115	74	AT1G14730
Ath1	5083400	5086199	282	109	AT1G14755	AT1G14760
Ath1	5092400	5093799	80	61	AT1G14780
Ath1	5124800	5125999	66	52	AT1G14860
Ath1	5128600	5130999	123	90	AT1G14870
Ath1	5132600	5135199	287	102	AT1G14880
Ath1	5136600	5137799	48	54	AT1G14890
Ath1	5152200	5160599	1600	332	AT1G14940	AT1G14950	AT1G14930	AT1G14960
Ath1	5171200	5171999	60	43	AT1G15010
Ath1	5190800	5192399	100	75	N/A
Ath1	5272200	5275199	398	154	AT1G15320	AT1G15330
Ath1	5280200	5281799	223	74	N/A
Ath1	5282800	5286599	564	155	AT1G15360
Ath1	5292000	5294199	131	76	AT1G15380	AT1G15385
Ath1	5314000	5315199	67	48	AT1G15460
Ath1	5342600	5343799	149	63	AT1G15540
Ath1	5345400	5346199	48	37	AT1G15550
Ath1	5350000	5354599	264	188	AT1G15560
Ath1	5366000	5369799	439	167	AT1G15580	AT1G15590	AT1G15600
Ath1	5370600	5380599	783	407	AT1G15610	AT1G15620	AT1G15630	AT1G15640
Ath1	5393200	5395599	363	90	AT1G15680
Ath1	5451400	5454199	250	104	AT1G15840
Ath1	5571600	5573999	101	75	AT1G16290
Ath1	5600200	5611999	1276	396	AT1G16390	AT1G16400	AT1G16410	AT1G16380
Ath1	5632200	5636199	253	133	N/A
Ath1	5651000	5654599	293	134	AT1G16530
Ath1	5712200	5713399	54	54	AT1G16705
Ath1	5782800	5785799	331	120	AT1G16905	AT1G16910
Ath1	5789600	5798599	1205	325	AT1G16930	AT1G16940
Ath1	5806600	5819199	741	418	AT1G17000	AT1G17010
Ath1	5834200	5836799	165	100	AT1G17060
Ath1	5865400	5866599	58	48	AT1G17150
Ath1	5873800	5879399	422	240	AT1G17190	AT1G17200
Ath1	5921000	5921799	40	38	AT1G17285
Ath1	5926800	5929599	304	122	AT1G17300	AT1G17310
Ath1	5932200	5933199	68	40	N/A
Ath1	5940400	5941399	105	30	AT1G17345
Ath1	5966800	5967799	43	30	N/A
Ath1	5980000	5981199	65	52	AT1G17420
Ath1	6088800	6091999	315	128	AT1G17700	AT1G17710
Ath1	6116800	6122799	540	229	AT1G17770
Ath1	6128400	6130999	128	83	AT1G17810
Ath1	6158800	6161199	83	64	AT1G17910
Ath1	6175000	6183599	946	364	AT1G17950	AT1G17960
Ath1	6209200	6210399	68	49	AT1G18050
Ath1	6228000	6233799	458	191	AT1G18100	AT1G18120
Ath1	6240200	6244199	474	151	AT1G18140
Ath1	6262000	6266799	276	150	AT1G18200
Ath1	6269600	6273399	496	146	AT1G18220	AT1G18230
Ath1	6294400	6298199	319	187	AT1G18290
Ath1	6302200	6303999	78	49	AT1G18310
Ath1	6315800	6316599	57	38	AT1G18350
Ath1	6331600	6332599	53	40	AT1G18400
Ath1	6336600	6337999	60	55	AT1G18410
Ath1	6375000	6376199	55	47	AT1G18520
Ath1	6389600	6395599	567	243	AT1G18570
Ath1	6448400	6452999	525	182	AT1G18710
Ath1	6470400	6474199	543	142	AT1G18760
Ath1	6475600	6480199	373	184	AT1G18770	AT1G18773
Ath1	6484400	6487199	258	109	AT1G18810	AT1G18780
Ath1	6495400	6496799	141	58	AT1G18835
Ath1	6497600	6499199	220	59	AT1G18835
Ath1	6508800	6511599	359	141	AT1G18860
Ath1	6553000	6555399	186	102	AT1G18960	AT1G18970
Ath1	6572000	6573999	119	83	AT1G19030
Ath1	6581800	6583599	259	81	AT1G19060
Ath1	6614400	6615799	75	57	AT1G19160
Ath1	6619000	6620599	124	50	AT1G19170
Ath1	6624000	6624799	44	41	AT1G19190
Ath1	6637200	6639599	183	90	N/A
Ath1	6643200	6645599	301	115	AT1G19230
Ath1	6650600	6654799	604	147	AT1G19250
Ath1	6678200	6680199	104	75	AT1G19320
Ath1	6700000	6703399	175	127	AT1G19390
Ath1	6717800	6720599	172	97	AT1G19415
Ath1	6738800	6739999	105	53	AT1G19460
Ath1	6740800	6742399	57	47	AT1G19470
Ath1	6754800	6758799	242	145	AT1G19500
Ath1	6763600	6764799	81	59	AT1G19530
Ath1	6769600	6773199	239	140	AT1G19560
Ath1	6781400	6786399	567	226	AT1G19610	AT1G19620	AT1G19630
Ath1	6787400	6795199	713	302	AT1G19640	AT1G19630
Ath1	6803800	6804999	93	58	AT1G19670
Ath1	6834800	6846199	1893	414	AT1G19790	AT1G19780
Ath1	6848600	6853599	288	202	AT1G19810
Ath1	6854400	6855599	89	53	AT1G19830
Ath1	6868600	6870199	104	74	N/A
Ath1	6877600	6882399	363	191	N/A
Ath1	6883400	6886599	239	142	N/A
Ath1	6904800	6912799	1078	334	AT1G19900	AT1G19890
Ath1	6917000	6917999	89	38	AT1G19930
Ath1	6921200	6923199	129	85	AT1G19940
Ath1	6927200	6931199	179	167	AT1G19960
Ath1	6958200	6964999	694	303	AT1G20070	AT1G20060	AT1G20080
Ath1	6975600	6976799	55	43	AT1G20120
Ath1	6977600	6985999	690	307	AT1G20132	AT1G20130
Ath1	6995600	6998199	151	110	AT1G20180
Ath1	7014200	7015599	83	64	AT1G20240
Ath1	7032400	7034399	97	91	AT1G20310	AT1G20320
Ath1	7043800	7044399	42	25	AT1G20350
Ath1	7054200	7061799	922	270	AT1G20375
Ath1	7101800	7102999	108	61	AT1G20500
Ath1	7109800	7112399	133	102	AT1G20530
Ath1	7151000	7153599	127	92	N/A
Ath1	7161600	7163399	259	82	AT1G20657
Ath1	7172200	7173799	91	55	AT1G20680
Ath1	7197400	7198799	147	58	AT1G20730
Ath1	7200800	7201999	67	35	AT1G20740
Ath1	7221000	7221599	42	28	AT1G20790
Ath1	7223000	7231799	1015	276	AT1G20795	AT1G20800
Ath1	7236800	7237999	66	40	AT1G20823
Ath1	7240800	7241799	42	25	AT1G20830
Ath1	7254400	7255599	61	35	AT1G20860
Ath1	7257000	7258799	87	86	AT1G20860
Ath1	7268400	7269999	89	49	N/A
Ath1	7272400	7276799	644	170	AT1G20900
Ath1	7295400	7296599	98	35	AT1G20940
Ath1	7330200	7335599	892	239	AT1G20990
Ath1	7367000	7367599	39	35	AT1G21050
Ath1	7387600	7388199	33	24	AT1G21110
Ath1	7389800	7392399	112	72	AT1G21100
Ath1	7394400	7396399	108	66	AT1G21120
Ath1	7402200	7405999	557	151	AT1G21140
Ath1	7448600	7457999	1019	316	AT1G21290	AT1G21280	AT1G21286	AT1G21310
Ath1	7460200	7463599	173	139	AT1G21320
Ath1	7464600	7465599	68	42	AT1G21330
Ath1	7471400	7475599	337	162	AT1G21327
Ath1	7479400	7483599	372	148	AT1G21360
Ath1	7501000	7501599	40	23	AT1G21430
Ath1	7515800	7518599	307	98	AT1G21470
Ath1	7521800	7528199	851	262	AT1G21475	AT1G21490
Ath1	7535200	7537999	175	101	AT1G21525
Ath1	7545200	7547199	140	94	AT1G21530
Ath1	7549600	7553999	447	211	AT1G21540	AT1G21550
Ath1	7628600	7629199	35	24	AT1G21722
Ath1	7668600	7675799	817	264	AT1G21850	AT1G21860
Ath1	7683800	7690199	743	251	AT1G21890
Ath1	7695000	7698199	143	121	AT1G21910
Ath1	7707400	7708199	38	28	AT1G21920
Ath1	7714600	7717199	214	90	AT1G21940
Ath1	7723400	7733999	884	409	AT1G21970	AT1G21960
Ath1	7739600	7753599	1452	457	AT1G22000	AT1G22010	AT1G22015
Ath1	7761200	7763399	125	58	AT1G22030
Ath1	7784400	7786799	103	121	AT1G22065
Ath1	7793000	7797199	311	156	AT1G22080	AT1G22090
Ath1	7801600	7809199	614	308	AT1G22120	AT1G22110
Ath1	7812400	7815199	124	118	AT1G22120
Ath1	7816600	7818999	222	97	AT1G22150
Ath1	7841200	7844199	226	103	AT1G22210
Ath1	7846600	7847399	109	34	AT1G22220
Ath1	7854400	7858599	212	172	AT1G22250
Ath1	7890800	7896199	412	237	AT1G22340	AT1G22350	AT1G22360
Ath1	7898400	7904199	309	222	AT1G22370	AT1G22380
Ath1	7905800	7906599	40	27	AT1G22400
Ath1	7916000	7917399	87	47	AT1G22420
Ath1	7922600	7924399	153	73	AT1G22440
Ath1	7932400	7933399	46	37	AT1G22460
Ath1	7934400	7935399	83	49	AT1G22480
Ath1	7939200	7940799	164	82	AT1G22490
Ath1	7949400	7950399	75	46	AT1G22500
Ath1	7976600	7978599	118	93	AT1G22570
Ath1	7988000	7989199	125	69	AT1G22600
Ath1	8024400	8026199	152	72	AT1G22680
Ath1	8031800	8032999	118	55	AT1G22710
Ath1	8043200	8044799	65	57	AT1G22720
Ath1	8054800	8058199	237	155	AT1G22760
Ath1	8074600	8074999	29	14	AT1G22810
Ath1	8103800	8104599	115	38	AT1G22900
Ath1	8105600	8108799	318	125	AT1G22910
Ath1	8136600	8137999	78	57	AT1G22990
Ath1	8138800	8140599	286	87	AT1G22990
Ath1	8146800	8147599	56	30	AT1G23010
Ath1	8161200	8164199	171	98	AT1G23037
Ath1	8173600	8175599	185	66	AT1G23070
Ath1	8194200	8195599	88	57	N/A
Ath1	8198600	8201999	518	122	AT1G23120	AT1G23130
Ath1	8204000	8206999	137	100	AT1G23140
Ath1	8208200	8211999	411	164	AT1G23160
Ath1	8225000	8231399	806	232	AT1G23200	AT1G23201
Ath1	8233200	8234799	115	56	AT1G23205
Ath1	8252400	8256399	326	129	AT1G23240	AT1G23250
Ath1	8264800	8267199	219	97	AT1G23300
Ath1	8272400	8277599	462	204	AT1G23320
Ath1	8283000	8287399	273	188	AT1G23340
Ath1	8292200	8294399	225	91	AT1G23350
Ath1	8297400	8306599	1251	345	AT1G23380
Ath1	8315000	8321199	755	207	AT1G23420	AT1G23410
Ath1	8339800	8344999	306	189	AT1G23520
Ath1	8345800	8346599	46	35	AT1G23530
Ath1	8348800	8349799	100	52	AT1G23540
Ath1	8352800	8363590	1293	399	AT1G23560	AT1G23570	AT1G23580	AT1G23590
Ath1	8352800	8378399	1255	470	AT1G23610	AT1G23620	AT1G23640	AT1G23680	AT1G23690	AT1G23670	AT1G23650	AT1G23660
Ath1	8381600	8382599	68	42	AT1G23700
Ath1	8387800	8389399	104	64	AT1G23720
Ath1	8390600	8394199	261	140	AT1G23724
Ath1	8395200	8397399	247	90	AT1G23730
Ath1	8402000	8406399	474	164	AT1G23760	AT1G23770
Ath1	8417000	8418199	114	30	AT1G23810
Ath1	8450200	8451999	100	63	AT1G23910
Ath1	8461800	8464599	95	93	AT1G23935
Ath1	8480800	8481799	45	50	AT1G23970
Ath1	8487800	8488599	74	32	AT1G23980
Ath1	8494000	8501599	598	242	AT1G24000	AT1G24010	AT1G24020
Ath1	8513200	8519999	559	251	AT1G24068	AT1G24070
Ath1	8527600	8528799	166	51	AT1G24110
Ath1	8534200	8537399	300	148	AT1G24130
Ath1	8541200	8543799	138	94	AT1G24140
Ath1	8544600	8546399	82	67	AT1G24147
Ath1	8592200	8600199	1086	331	AT1G24260	AT1G24256
Ath1	8650400	8653399	209	110	AT1G24400
Ath1	8673800	8681399	948	292	AT1G24480	AT1G24470	AT1G24485
Ath1	8688400	8689999	139	67	AT1G24520
Ath1	8698800	8701599	171	97	AT1G24540
Ath1	8712400	8719199	1327	274	AT1G24577	AT1G24590
Ath1	8723600	8724599	126	39	AT1G24620
Ath1	8735800	8741399	265	219	AT1G24657	AT1G24650	AT1G24686
Ath1	8756800	8758799	134	68	AT1G24733	AT1G24735
Ath1	8841200	8847999	484	253	AT1G25240
Ath1	8849000	8853199	659	175	AT1G25250
Ath1	8856200	8859799	304	152	AT1G25270
Ath1	8862000	8863199	73	46	AT1G25280
Ath1	8870200	8877199	778	256	AT1G25300	AT1G25310
Ath1	8879600	8882399	232	100	AT1G25330
Ath1	8884400	8888399	348	165	AT1G25340
Ath1	8911400	8912399	77	67	AT1G25400
Ath1	8913400	8915799	347	100	AT1G25410
Ath1	8918800	8921199	155	95	AT1G25422
Ath1	8922600	8923399	56	36	AT1G25425
Ath1	8937400	8941799	253	166	AT1G25450
Ath1	8959400	8960399	98	55	AT1G25510
Ath1	8965400	8967599	113	91	AT1G25530
Ath1	8988800	8990799	198	77	N/A
Ath1	9001000	9001999	46	34	AT1G25580
Ath1	9015800	9017399	85	46	AT1G25988
Ath1	9063000	9064799	110	73	AT1G26200
Ath1	9079200	9086599	791	246	AT1G26250	AT1G26240
Ath1	9100200	9107399	1072	278	AT1G26310	AT1G26320
Ath1	9116600	9119199	239	115	AT1G26360
Ath1	9120000	9120799	45	27	AT1G26355
Ath1	9126200	9132199	535	214	AT1G26380
Ath1	9133000	9135799	164	85	AT1G26390	AT1G26700
Ath1	9138800	9143199	353	153	AT1G26410	AT1G26420
Ath1	9148800	9151199	94	93	AT1G26450
Ath1	9159600	9162999	484	118	AT1G26510	AT1G26500
Ath1	9191600	9192399	141	34	AT1G26600
Ath1	9226000	9236199	640	369	AT1G26700	AT1G26710	AT1G26720
Ath1	9237000	9239399	126	88	N/A
Ath1	9253800	9255399	86	80	AT1G26761
Ath1	9263400	9272999	1046	377	AT1G26780
Ath1	9274400	9279999	495	187	AT1G26790
Ath1	9280800	9284399	394	134	AT1G26798	AT1G26796	AT1G26797	AT1G26799
Ath1	9291400	9295399	302	144	AT1G26815	AT1G26820
Ath1	9307800	9314399	787	254	AT1G26870
Ath1	9317600	9318399	39	46	AT1G26890
Ath1	9346400	9349199	150	109	N/A
Ath1	9351000	9353399	162	106	AT1G26945
Ath1	9360200	9363599	191	140	AT1G26970	AT1G26973
Ath1	9379400	9380399	66	42	AT1G27020
Ath1	9381400	9384199	184	92	AT1G27030
Ath1	9386400	9390599	432	166	AT1G27040
Ath1	9452600	9453999	62	46	AT1G27200
Ath1	9463200	9467199	238	151	AT1G27220	AT1G27240
Ath1	9537800	9539799	225	83	AT1G27461
Ath1	9546600	9547199	60	20	AT1G27470
Ath1	9568400	9571999	587	131	AT1G27550	AT1G27560
Ath1	9587200	9589799	118	92	N/A
Ath1	9590600	9591599	51	34	AT1G27580
Ath1	9606400	9610799	621	179	AT1G27610	AT1G27620
Ath1	9616800	9630599	1624	520	AT1G27660	AT1G27670	AT1G27671
Ath1	9651800	9656999	572	168	AT1G27740
Ath1	9704400	9708599	375	106	AT1G27860	AT1G27870
Ath1	9740400	9741799	61	68	AT1G27950
Ath1	9753600	9753999	39	12	AT1G27990
Ath1	9756800	9757799	46	43	AT1G28000
Ath1	9768800	9774199	269	181	AT1G28020	AT1G28010	AT1G28030	AT1G28040
Ath1	9783800	9795399	1794	421	AT1G28080	AT1G28070
Ath1	9818200	9825999	544	284	N/A
Ath1	9837600	9842399	297	175	AT1G28160	AT1G28170
Ath1	9848600	9849799	46	49	AT1G28180
Ath1	9862400	9864399	62	69	AT1G28230
Ath1	9882000	9884199	193	94	AT1G28270
Ath1	9889000	9890799	214	58	AT1G28290
Ath1	9895000	9917599	2821	845	AT1G28300	AT1G28306	AT1G28304	AT1G28305	AT1G28307	AT1G28310
Ath1	9927800	9929599	59	64	AT1G28323
Ath1	9930400	9931799	54	49	AT1G28323
Ath1	9951600	9953999	230	91	AT1G28360
Ath1	9961000	9962799	115	62	AT1G28375
Ath1	9967000	9968199	88	44	AT1G28390
Ath1	9972200	9973799	170	69	AT1G28400
Ath1	9992600	9995999	282	136	AT1G28430
Ath1	10002600	10004599	147	60	AT1G28447	AT1G28450
Ath1	10005400	10015599	547	339	AT1G28470
Ath1	10018600	10023599	542	156	AT1G28500
Ath1	10047600	10049799	228	64	AT1G28590	AT1G28591
Ath1	10057800	10059999	109	87	AT1G28630
Ath1	10065800	10073599	441	251	AT1G28640	AT1G28650
Ath1	10081800	10085399	481	149	AT1G28695	AT1G28700
Ath1	10112000	10116599	461	149	AT1G29000
Ath1	10117400	10119199	152	58	AT1G29010
Ath1	10138000	10142999	243	185	AT1G29050
Ath1	10157000	10158999	221	94	AT1G29080
Ath1	10160400	10173599	1497	488	AT1G29090	AT1G29110
Ath1	10179000	10179799	65	37	AT1G29140
Ath1	10183400	10185599	179	85	AT1G29160
Ath1	10186400	10189799	324	147	N/A
Ath1	10196600	10204199	428	275	AT1G29179	AT1G29180	AT1G29195
Ath1	10206000	10207199	82	37	N/A
Ath1	10213400	10214399	47	39	AT1G29220
Ath1	10234800	10239399	459	205	AT1G29280
Ath1	10244000	10246199	81	90	AT1G29290
Ath1	10365600	10366399	54	35	N/A
Ath1	10367800	10372199	206	163	AT1G29660
Ath1	10373400	10373999	44	20	AT1G29670
Ath1	10376000	10378799	122	112	AT1G29680
Ath1	10392400	10393999	55	51	AT1G29720
Ath1	10450800	10458999	808	311	AT1G29860	AT1G29870
Ath1	10516800	10520999	348	167	AT1G30020
Ath1	10539400	10541399	125	73	AT1G30040
Ath1	10548600	10552999	393	164	AT1G30080
Ath1	10554400	10558399	252	140	N/A
Ath1	10562000	10579399	1590	679	AT1G30100
Ath1	10596400	10619999	2177	796	AT1G30135	AT1G30140	AT1G30160	AT1G30170	AT1G30180	AT1G30190
Ath1	10637200	10638399	46	46	AT1G30220
Ath1	10646600	10651199	324	194	AT1G30250
Ath1	10652400	10653999	63	62	AT1G30270
Ath1	10683400	10684799	230	49	N/A
Ath1	10692600	10695599	308	112	AT1G30340
Ath1	10696600	10697799	57	48	AT1G30340
Ath1	10704000	10707399	331	118	N/A
Ath1	10709800	10711999	416	73	AT1G30350
Ath1	10793200	10794599	145	61	N/A
Ath1	10866000	10877399	962	462	AT1G30650
Ath1	10891600	10899799	734	320	AT1G30700	AT1G30710
Ath1	10900600	10903799	391	121	AT1G30720	AT1G30740
Ath1	10912400	10913799	57	38	N/A
Ath1	10916200	10922799	445	233	AT1G30760
Ath1	10925000	10929399	373	183	AT1G30780
Ath1	10931800	10936799	504	167	AT1G30790
Ath1	10942800	10943999	78	49	AT1G30814
Ath1	10970000	10971999	117	78	N/A
Ath1	10972800	10979399	464	267	AT1G30840
Ath1	10981600	10983199	55	58	AT1G30850
Ath1	10991400	10992599	51	58	AT1G30870
Ath1	11003400	11019399	1406	556	AT1G30925	AT1G30920	AT1G30921
Ath1	11020200	11023399	334	118	AT1G30935	AT1G30930
Ath1	11024200	11028599	529	156	AT1G30945
Ath1	11029400	11037399	929	308	AT1G30950
Ath1	11051200	11054599	273	101	AT1G30990	AT1G31000	AT1G31010
Ath1	11068200	11074599	347	235	AT1G31040
Ath1	11075400	11084599	1175	350	AT1G31050	AT1G31060
Ath1	11093600	11095599	110	80	AT1G31090
Ath1	11117200	11119399	127	87	AT1G31140
Ath1	11127800	11133199	393	221	AT1G31163	AT1G31166
Ath1	11165200	11167599	148	88	AT1G31245
Ath1	11168400	11170399	160	90	AT1G31250
Ath1	11175600	11178799	200	125	AT1G31260
Ath1	11188200	11190199	112	64	AT1G31290
Ath1	11198000	11204799	822	252	AT1G31310
Ath1	11223600	11225999	204	93	AT1G31380	AT1G31390
Ath1	11277000	11280399	315	141	AT1G31510
Ath1	11281200	11283199	227	75	AT1G31520
Ath1	11285000	11285999	47	39	N/A
Ath1	11316600	11320599	489	121	AT1G31620	AT1G31630	AT1G31640
Ath1	11334400	11351999	1699	651	AT1G31690	AT1G31670	AT1G31710
Ath1	11354400	11358999	411	186	AT1G31720
Ath1	11378400	11386399	573	288	N/A
Ath1	11387200	11390599	122	137	AT1G31772
Ath1	11441000	11444599	169	125	AT1G31875
Ath1	11450400	11451999	95	42	AT1G31885
Ath1	11483200	11491799	583	258	AT1G31990
Ath1	11495400	11502799	645	277	N/A
Ath1	11512600	11518399	514	200	AT1G32020	AT1G32030
Ath1	11523000	11524199	54	46	AT1G32040
Ath1	11527200	11528399	170	44	AT1G32049
Ath1	11546800	11548799	215	79	AT1G32100
Ath1	11562200	11565399	373	125	AT1G32140
Ath1	11570800	11585599	1019	570	AT1G32170
Ath1	11620800	11635199	1362	482	AT1G32240
Ath1	11637000	11639599	117	88	AT1G32270
Ath1	11642200	11644799	163	87	AT1G32260
Ath1	11646200	11647399	113	43	AT1G32280
Ath1	11666600	11668399	124	70	AT1G32340
Ath1	11701800	11706599	479	159	AT1G32430	AT1G32420
Ath1	11717200	11719999	292	106	AT1G32450
Ath1	11723600	11732199	705	330	N/A
Ath1	11763000	11765199	108	84	AT1G32530
Ath1	11774400	11775399	109	34	AT1G32560
Ath1	11802200	11803399	107	49	N/A
Ath1	11810800	11814399	420	164	AT1G32660
Ath1	11833000	11834399	127	67	AT1G32710	AT1G32713
Ath1	11863400	11863799	37	17	AT1G32780
Ath1	11864800	11872999	809	323	AT1G32770
Ath1	11902200	11904799	124	81	AT1G32850
Ath1	11925600	11926399	42	22	AT1G32910
Ath1	11945400	11946399	48	37	AT1G32960
Ath1	11952400	11955399	270	104	AT1G32975	AT1G32980
Ath1	11961400	11963999	148	92	AT1G33020
Ath1	11984400	11986199	75	53	AT1G33070
Ath1	11987000	11990599	338	138	AT1G33080
Ath1	11992000	12003999	1164	422	AT1G33090	AT1G33100	AT1G33102
Ath1	12045200	12045999	43	39	AT1G33220
Ath1	12071200	12073799	230	88	AT1G33280
Ath1	12080600	12083399	134	103	AT1G33320
Ath1	12129000	12130999	86	67	AT1G33440
Ath1	12131800	12138199	341	204	N/A
Ath1	12155200	12156799	119	66	AT1G33510
Ath1	12159200	12167399	837	311	AT1G33540	AT1G33530	AT1G33555
Ath1	12189000	12189999	94	46	AT1G33610
Ath1	12201400	12203399	232	63	AT1G33670
Ath1	12218200	12238599	2696	748	AT1G33730	AT1G33720	AT1G33710
Ath1	12247600	12253599	483	216	N/A
Ath1	12254600	12257199	96	95	AT1G33790
Ath1	12267200	12271999	340	166	AT1G33811
Ath1	12275800	12288399	935	423	AT1G33820	AT1G33830	AT1G33840	AT1G33850
Ath1	12294600	12295599	57	42	AT1G33860	AT1G33870
Ath1	12297000	12297599	34	25	N/A
Ath1	12301000	12310199	714	288	AT1G33880	AT1G33890	AT1G33900	AT1G33910
Ath1	12311000	12327999	1079	597	AT1G33920	AT1G33925	AT1G33930
Ath1	12330800	12331599	42	20	AT1G33940
Ath1	12340400	12348999	489	292	AT1G33960
Ath1	12371600	12373599	193	69	AT1G34030
Ath1	12386400	12391799	276	198	AT1G34046	AT1G34047
Ath1	12392800	12395999	186	121	AT1G34050
Ath1	12433800	12435599	145	57	AT1G34140
Ath1	12478600	12481399	246	116	N/A
Ath1	12527400	12530399	273	91	AT1G34330
Ath1	12592000	12604199	945	350	AT1G34460
Ath1	12607400	12618599	723	357	AT1G34500	AT1G34480	AT1G34490	AT1G34510
Ath1	12621600	12624999	330	114	AT1G34520
Ath1	12636600	12642399	489	203	AT1G34540
Ath1	12657200	12664199	500	245	AT1G34575	AT1G34580
Ath1	12694600	12697999	223	127	AT1G34650
Ath1	12702400	12711199	906	316	AT1G34670
Ath1	12762200	12765599	263	119	AT1G34790
Ath1	12852000	12854399	209	103	AT1G35140
Ath1	12871200	12872799	95	32	AT1G35170
Ath1	12879200	12881799	89	88	AT1G35181
Ath1	12884400	12886799	117	90	AT1G35186
Ath1	12896200	12897399	97	58	AT1G35210
Ath1	12917200	12920999	180	132	AT1G35230
Ath1	12931200	12937999	413	219	AT1G35250	AT1G35255
Ath1	12938800	12940599	76	68	AT1G35260	AT1G35270
Ath1	12947800	12950199	103	51	AT1G35290
Ath1	12953800	12959399	233	164	AT1G35310
Ath1	12962000	12967199	419	188	AT1G35320	AT1G35330
Ath1	12988600	12992999	314	179	AT1G35360	AT1G35365
Ath1	13033200	13038399	507	199	AT1G35440
Ath1	13043400	13047199	226	143	AT1G35450
Ath1	13061200	13063399	112	79	AT1G35490
Ath1	13101600	13104999	170	120	N/A
Ath1	13106000	13106799	40	22	AT1G35535
Ath1	13111000	13114799	281	115	AT1G35545	AT1G35555
Ath1	13119400	13120399	84	45	AT1G35570
Ath1	13163200	13165199	125	68	AT1G35630
Ath1	13167200	13171799	269	188	N/A
Ath1	13214200	13215199	79	37	AT1G35690
Ath1	13223400	13224399	56	42	AT1G35710
Ath1	13251400	13255799	256	162	AT1G35750
Ath1	13257000	13260199	232	96	N/A
Ath1	13280600	13284399	543	140	AT1G35780
Ath1	13314400	13322399	1022	269	AT1G35830
Ath1	13339600	13340399	56	19	AT1G35870
Ath1	13341200	13342199	64	44	AT1G35880	AT1G35890
Ath1	13358400	13364999	439	228	AT1G35910
Ath1	13366600	13370599	428	189	N/A
Ath1	13455200	13460599	297	194	AT1G36060
Ath1	13464000	13464999	56	42	N/A
Ath1	13470800	13473399	192	103	AT1G36070
Ath1	13528200	13529799	67	70	AT1G36150
Ath1	13603000	13605799	162	106	AT1G36220
Ath1	13838200	13838799	40	17	N/A
Ath1	13999400	14000999	80	56	AT1G36936
Ath1	14170000	14173199	669	129	AT1G37140
Ath1	15138200	15139999	57	48	AT1G40104
Ath1	15604400	15605399	49	41	AT1G41830
Ath1	15981400	15983599	143	73	AT1G42560
Ath1	16131000	16134399	270	142	AT1G42980
Ath1	16149800	16157999	878	308	AT1G43010	AT1G43005	AT1G43020
Ath1	16231600	16236799	632	160	AT1G43140
Ath1	16438600	16441999	164	102	AT1G43630
Ath1	16446200	16447399	80	52	AT1G43640
Ath1	16565600	16567999	84	91	AT1G43780
Ath1	16575800	16576399	48	23	AT1G43781	AT1G43790
Ath1	16577600	16580599	337	119	AT1G43800
Ath1	16643200	16644999	131	66	AT1G43886
Ath1	16738800	16741599	267	99	AT1G44050
Ath1	16753600	16755999	340	86	AT1G44080
Ath1	16760000	16763199	267	123	AT1G44090
Ath1	16787200	16788799	56	64	AT1G44130
Ath1	16808000	16818999	1520	387	AT1G44191	AT1G44180
Ath1	16820000	16824199	311	136	AT1G44224
Ath1	16828800	16838199	1087	380	AT1G44318	AT1G44350
Ath1	16845600	16847999	86	84	AT1G44382	AT1G44414
Ath1	16852400	16853199	58	28	AT1G44451
Ath1	16865200	16869199	231	156	AT1G44542
Ath1	16887600	16889199	82	81	AT1G44740
Ath1	16914400	16922399	726	300	AT1G44800
Ath1	16931000	16931999	53	37	AT1G44830
Ath1	16933600	16934599	62	44	AT1G44830
Ath1	16965200	16965799	73	32	AT1G44890
Ath1	16968400	16969199	44	33	AT1G44900
Ath1	16989400	16996799	485	261	AT1G44940	AT1G44941
Ath1	17014800	17015599	47	37	AT1G45010
Ath1	17034000	17034999	48	47	AT1G45063
Ath1	17050000	17052199	253	66	AT1G45100
Ath1	17073600	17076999	198	118	AT1G45145
Ath1	17093200	17094999	73	57	N/A
Ath1	17121200	17125199	278	138	AT1G45201
Ath1	17126000	17128799	237	86	AT1G45201
Ath1	17206400	17207399	50	33	N/A
Ath1	17210600	17211999	79	64	N/A
Ath1	17218800	17226399	364	295	AT1G46264
Ath1	17227200	17234199	295	246	AT1G46336	AT1G46408
Ath1	17235800	17240799	533	184	AT1G46480
Ath1	17247600	17252199	350	161	AT1G46552
Ath1	17269200	17272999	362	126	AT1G46840
Ath1	17278400	17280399	118	75	N/A
Ath1	17339800	17342199	202	93	AT1G47300
Ath1	17345200	17349999	341	164	AT1G47317
Ath1	17357200	17360799	478	135	AT1G47350
Ath1	17365800	17371999	596	204	AT1G47370
Ath1	17377600	17380599	382	126	AT1G47389	AT1G47390
Ath1	17382800	17384599	60	77	AT1G47395	AT1G47400
Ath1	17385400	17394599	701	359	AT1G47405
Ath1	17397400	17398199	51	34	AT1G47435
Ath1	17399200	17400399	79	50	AT1G47450
Ath1	17418000	17423999	431	224	AT1G47485	AT1G47480
Ath1	17437400	17439999	155	74	AT1G47510
Ath1	17450000	17450999	86	44	N/A
Ath1	17454800	17456399	131	79	AT1G47540
Ath1	17464400	17465399	132	55	AT1G47550
Ath1	17487200	17509599	2136	725	AT1G47600	AT1G47603	AT1G47610
Ath1	17525400	17525999	49	24	AT1G47655
Ath1	17550200	17551199	70	30	AT1G47705
Ath1	17563800	17565999	356	70	AT1G47730
Ath1	17588600	17608199	1549	615	AT1G47786	AT1G47770	AT1G47780	AT1G47790	AT1G47800	AT1G47810
Ath1	17617600	17618999	83	50	AT1G47840
Ath1	17627200	17632599	419	209	AT1G47860
Ath1	17641600	17645799	185	141	AT1G47885
Ath1	17660600	17662399	121	75	AT1G47915	AT1G47920
Ath1	17690400	17701999	1132	453	AT1G47980	AT1G47990
Ath1	17703400	17706599	226	128	AT1G48000
Ath1	17728200	17729399	69	59	AT1G48060
Ath1	17730200	17731399	102	41	AT1G48070
Ath1	17762200	17763599	73	54	N/A
Ath1	17780200	17781799	378	72	AT1G48130
Ath1	17794600	17795799	80	45	AT1G48190
Ath1	17818200	17819999	147	52	N/A
Ath1	17831000	17834399	235	143	N/A
Ath1	17856600	17858399	93	64	AT1G48325
Ath1	17892800	17894599	167	75	AT1G48410
Ath1	17934800	17936399	69	47	AT1G48500
Ath1	17943000	17944199	74	52	AT1G48510
Ath1	17962400	17965399	277	99	AT1G48590
Ath1	17995800	17997799	112	79	AT1G48660
Ath1	17999000	18000999	73	75	AT1G48670
Ath1	18008800	18012199	169	122	AT1G48690	AT1G48700
Ath1	18020400	18024199	282	114	AT1G48730
Ath1	18026200	18028399	340	81	AT1G48740
Ath1	18031800	18034199	160	84	AT1G48750
Ath1	18048200	18058999	923	358	AT1G48810	AT1G48820
Ath1	18075600	18077599	113	76	AT1G48870
Ath1	18091200	18093799	240	103	AT1G48910
Ath1	18119000	18122799	357	129	AT1G48980	AT1G48990
Ath1	18128200	18131199	190	122	AT1G49005
Ath1	18136000	18137799	248	83	AT1G49030
Ath1	18166000	18174199	669	300	AT1G49100	AT1G49110	AT1G49120
Ath1	18187800	18194599	1260	255	AT1G49190
Ath1	18202800	18206799	166	124	AT1G49220
Ath1	18220400	18233999	1218	492	AT1G49260	AT1G49270	AT1G49280	AT1G49250
Ath1	18237800	18242199	513	176	AT1G49310
Ath1	18246000	18248799	263	116	AT1G49320
Ath1	18249800	18251999	449	88	AT1G49330
Ath1	18275000	18276399	65	56	AT1G49370
Ath1	18288600	18289999	55	48	AT1G49420
Ath1	18290800	18295199	223	157	AT1G49430
Ath1	18296000	18297799	84	89	AT1G49430
Ath1	18305600	18306799	217	60	AT1G49450
Ath1	18307800	18308799	67	37	AT1G49450
Ath1	18309800	18313599	323	157	AT1G49470
Ath1	18345200	18350799	603	215	AT1G49570
Ath1	18424600	18426799	146	91	AT1G49770
Ath1	18438400	18441199	165	98	AT1G49800
Ath1	18458400	18459999	141	59	AT1G49860	AT1G49870
Ath1	18477200	18477799	40	29	AT1G49900
Ath1	18483800	18487799	261	140	AT1G49930
Ath1	18498200	18499599	96	57	AT1G49960
Ath1	18545000	18547799	249	98	AT1G50050
Ath1	18554000	18557799	334	125	AT1G50090
Ath1	18566400	18568399	130	57	AT1G50130
Ath1	18603400	18605199	67	73	AT1G50220
Ath1	18634200	18636599	216	100	AT1G50310
Ath1	18646200	18646799	38	26	AT1G50330
Ath1	18700000	18700999	54	37	AT1G50470
Ath1	18742200	18744199	77	74	AT1G50610
Ath1	18762800	18764999	272	77	AT1G50650
Ath1	18779000	18781199	290	72	AT1G50690
Ath1	18788400	18789999	168	69	AT1G50720
Ath1	18814200	18815399	46	32	AT1G50760
Ath1	18854600	18861999	742	229	AT1G50880	AT1G50870
Ath1	18887000	18894599	820	275	AT1G50960
Ath1	18900800	18905399	549	175	AT1G50980	AT1G50990	AT1G51000	AT1G51010
Ath1	18906200	18925599	1697	717	AT1G51030
Ath1	18946600	18949399	167	95	AT1G51140
Ath1	18956600	18960399	200	139	N/A
Ath1	18970600	18983799	1892	454	AT1G51190
Ath1	18987800	19018199	3284	1093	AT1G51240	AT1G51220	AT1G51230	AT1G51240	AT1G51250
Ath1	19026600	19030399	173	121	AT1G51330
Ath1	19040200	19043799	300	137	AT1G51355
Ath1	19071200	19073799	114	112	AT1G51440
Ath1	19079400	19084599	373	178	AT1G51460
Ath1	19086400	19097399	1181	338	AT1G51480	AT1G51470	AT1G51490
Ath1	19100000	19101399	52	58	AT1G51500
Ath1	19204600	19206199	68	64	AT1G51780
Ath1	19219600	19224199	167	215	AT1G51805
Ath1	19226800	19234599	497	288	AT1G51810	AT1G51820
Ath1	19237400	19260399	1389	753	AT1G51830	AT1G51840
Ath1	19262600	19275799	1129	386	AT1G51870	AT1G51850
Ath1	19277000	19278199	49	44	AT1G51890	AT1G51880
Ath1	19279600	19290999	1255	347	AT1G51900	AT1G51910
Ath1	19292800	19295399	242	103	AT1G51913	AT1G51915	AT1G51920
Ath1	19314600	19315599	59	41	AT1G51970
Ath1	19320600	19322799	254	83	N/A
Ath1	19331000	19332399	52	56	AT1G51990
Ath1	19334400	19335799	79	67	AT1G52000
Ath1	19346200	19348399	85	58	AT1G52030
Ath1	19350200	19368599	1937	636	AT1G52040	AT1G52050	AT1G52060	AT1G52070
Ath1	19372400	19374999	234	66	N/A
Ath1	19381600	19391999	867	354	AT1G52100
Ath1	19395200	19398999	526	139	AT1G52120
Ath1	19400000	19408999	1040	311	AT1G52130	AT1G52140
Ath1	19436600	19441599	257	181	AT1G52190	AT1G52191
Ath1	19444600	19452199	591	268	AT1G52210	AT1G52211
Ath1	19471200	19472399	48	48	AT1G52290
Ath1	19514400	19518999	312	178	AT1G52400
Ath1	19519800	19522199	99	81	AT1G52415
Ath1	19525200	19526599	51	55	N/A
Ath1	19536800	19540599	237	133	AT1G52440
Ath1	19547200	19559599	1214	456	AT1G52470	AT1G52460	AT1G52490
Ath1	19617800	19633599	1942	591	AT1G52695	AT1G52680	AT1G52690	AT1G52700
Ath1	19664200	19666599	197	86	AT1G52800
Ath1	19671600	19676199	287	163	AT1G52827	AT1G52830
Ath1	19696200	19698599	193	109	AT1G52890
Ath1	19701800	19703199	237	61	AT1G52900
Ath1	19741200	19744199	361	110	AT1G52990
Ath1	19748400	19756399	613	264	AT1G53020
Ath1	19781400	19782199	133	33	AT1G53080
Ath1	19794800	19798999	325	147	AT1G53130
Ath1	19806400	19808399	105	85	AT1G53160
Ath1	19812200	19813399	204	75	AT1G53163
Ath1	19826000	19830599	557	186	N/A
Ath1	19859600	19860799	48	46	AT1G53260
Ath1	19894200	19895799	250	69	AT1G53325
Ath1	19899000	19900999	183	63	AT1G53340
Ath1	19907400	19912399	957	200	AT1G53366	AT1G53360	AT1G53370
Ath1	19930200	19931599	60	39	AT1G53420
Ath1	19980400	19981199	69	41	AT1G53540
Ath1	20004200	20012399	766	305	AT1G53610	AT1G53600	AT1G53620
Ath1	20014600	20025799	895	428	AT1G53630
Ath1	20034000	20036199	191	101	AT1G53660
Ath1	20038800	20043599	718	177	AT1G53683	AT1G53687	AT1G53690
Ath1	20047200	20049999	341	128	AT1G53700	AT1G53705
Ath1	20079800	20081399	137	70	AT1G53790
Ath1	20090600	20094399	358	138	AT1G53815	AT1G53820
Ath1	20098200	20100599	412	100	AT1G53830
Ath1	20144000	20163799	1787	761	AT1G54000	AT1G54010	AT1G54020
Ath1	20170000	20176799	531	224	AT1G54035
Ath1	20230800	20239599	609	347	AT1G54200
Ath1	20270400	20273199	187	122	AT1G54300
Ath1	20278600	20283199	663	173	AT1G54330
Ath1	20336800	20337799	51	41	AT1G54450
Ath1	20344400	20348999	257	144	AT1G54470
Ath1	20366400	20373199	527	236	AT1G54540	AT1G54550
Ath1	20386200	20388999	234	83	AT1G54575
Ath1	20400200	20400799	35	32	AT1G54620
Ath1	20408200	20411599	248	165	AT1G54660
Ath1	20422800	20423799	66	47	AT1G54720
Ath1	20457000	20465399	1108	300	AT1G54860	AT1G54870	AT1G54880	AT1G54890
Ath1	20477800	20488399	810	351	AT1G54940	AT1G54930
Ath1	20490200	20497799	602	267	AT1G54950
Ath1	20504000	20508399	438	164	AT1G54970	AT1G54980
Ath1	20516800	20522799	578	225	N/A
Ath1	20523600	20525999	113	72	AT1G55010
Ath1	20527400	20528799	53	54	AT1G55020
Ath1	20529800	20534599	430	172	AT1G55030
Ath1	20545400	20547999	102	91	AT1G55050
Ath1	20560200	20565399	353	192	AT1G55110
Ath1	20600400	20606799	637	251	AT1G55220	AT1G55221	AT1G55230	AT1G55240
Ath1	20613600	20616599	282	115	AT1G55260
Ath1	20677400	20678599	87	31	AT1G55380
Ath1	20680800	20682999	239	78	AT1G55390
Ath1	20688600	20703799	1389	548	AT1G55420	AT1G55410
Ath1	20743400	20747399	159	164	AT1G55546
Ath1	20753800	20760799	843	283	AT1G55560
Ath1	20762000	20769199	1060	253	AT1G55570	AT1G55580
Ath1	20772000	20777999	435	233	AT1G55600
Ath1	20793800	20801599	648	307	AT1G55650
Ath1	20821600	20823599	224	77	AT1G55700
Ath1	20827400	20830199	198	99	AT1G55720
Ath1	20852800	20853399	40	25	AT1G55770
Ath1	20854200	20856999	125	88	AT1G55790
Ath1	20870800	20872399	255	60	AT1G55830
Ath1	20914600	20918399	258	127	AT1G55928
Ath1	20957400	20962399	690	210	AT1G56030	AT1G56040
Ath1	20982600	20983999	72	63	AT1G56100
Ath1	20993400	20994599	57	45	N/A
Ath1	21017400	21018199	44	48	AT1G56150
Ath1	21019000	21022999	253	140	AT1G56160
Ath1	21040200	21040599	28	12	N/A
Ath1	21053400	21057599	331	176	AT1G56240	AT1G56242
Ath1	21061000	21062999	216	77	AT1G56250
Ath1	21068400	21072199	346	131	AT1G56270
Ath1	21098600	21103199	519	174	AT1G56360	AT1G56380
Ath1	21106000	21116599	816	348	AT1G56390	AT1G56385	AT1G56400
Ath1	21117800	21121199	164	136	AT1G56410	AT1G56415
Ath1	21135600	21137999	183	100	AT1G56430
Ath1	21150000	21154399	299	168	AT1G56480	AT1G56470
Ath1	21155200	21158799	286	134	AT1G56490
Ath1	21173400	21177399	158	168	AT1G56520
Ath1	21180600	21185199	335	146	AT1G56540
Ath1	21186000	21191599	368	207	AT1G56550	AT1G56553	AT1G56555
Ath1	21207400	21209399	128	90	AT1G56600
Ath1	21218000	21227199	584	301	AT1G56620
Ath1	21228400	21230599	81	75	AT1G56630
Ath1	21231400	21236599	333	224	AT1G56650
Ath1	21250400	21251399	49	33	AT1G56680
Ath1	21259600	21261399	59	47	AT1G56710
Ath1	21311800	21313599	87	58	AT1G57550
Ath1	21314400	21316399	100	69	AT1G57565
Ath1	21319200	21326999	806	285	AT1G57570	AT1G57580	AT1G57590
Ath1	21351400	21353199	91	67	AT1G57650
Ath1	21357400	21361799	232	177	AT1G57670
Ath1	21365600	21370199	464	153	AT1G57690
Ath1	21381800	21387199	448	210	AT1G57750	AT1G57740
Ath1	21405600	21413999	832	288	AT1G57800	AT1G57810
Ath1	21417400	21424399	848	254	AT1G57830
Ath1	21426400	21427399	88	39	AT1G57850
Ath1	21445400	21449199	233	141	AT1G58007
Ath1	21472800	21476599	189	128	AT1G58037	AT1G58040
Ath1	21485600	21487999	300	92	AT1G58050
Ath1	21509000	21511599	247	79	AT1G58090
Ath1	21534200	21536599	88	75	AT1G58160
Ath1	21564200	21565199	57	36	AT1G58225
Ath1	21604800	21608799	259	174	AT1G58260
Ath1	21610600	21614399	172	165	AT1G58270	AT1G58265
Ath1	21618600	21619999	132	46	N/A
Ath1	21628400	21641799	925	463	AT1G58320	AT1G58300	AT1G58310	AT1G58330
Ath1	21642600	21652199	736	345	N/A
Ath1	21653600	21655199	111	88	AT1G58340
Ath1	21656800	21662199	286	196	N/A
Ath1	21670400	21672799	93	86	N/A
Ath1	21686600	21688399	75	63	AT1G58370
Ath1	21696200	21699599	161	109	AT1G58400	AT1G58390
Ath1	21700400	21704799	352	172	AT1G58410
Ath1	21718000	21719999	139	72	AT1G58450
Ath1	21721200	21722999	170	61	AT1G58460
Ath1	21852600	21856999	269	162	AT1G59453
Ath1	21868400	21873799	361	166	AT1G59535	AT1G59530
Ath1	21912600	21913999	72	45	N/A
Ath1	21914800	21916799	99	83	N/A
Ath1	21930000	21937799	840	286	AT1G59675	AT1G59690	AT1G59700	AT1G59680
Ath1	21942800	21967199	1913	875	AT1G59730	AT1G59725
Ath1	21968000	21975399	230	91	AT1G59740
Ath1	21993600	21995799	156	73	AT1G59780
Ath1	21996800	22003599	838	228	AT1G59790
Ath1	22004600	22010799	546	188	AT1G59810	AT1G59800
Ath1	22068000	22070999	212	125	AT1G59950
Ath1	22075200	22080599	512	194	AT1G59970
Ath1	22117600	22126399	978	281	AT1G60040	AT1G60050
Ath1	22127600	22141399	1158	529	N/A
Ath1	22149600	22151999	350	89	AT1G60060
Ath1	22155600	22156799	77	36	AT1G60090
Ath1	22159800	22162199	127	73	AT1G60095
Ath1	22168400	22172999	378	181	AT1G60110
Ath1	22174000	22175999	157	75	AT1G60120	AT1G60130
Ath1	22195600	22197399	156	75	AT1G60180
Ath1	22214800	22217999	481	139	AT1G60240	AT1G60250
Ath1	22226800	22245800	1659	667	AT1G60280	AT1G60300	AT1G60340	AT1G60330	AT1G60350	AT1G60360	AT1G60370
Ath1	22246800	22261599	1478	556	AT1G60380	AT1G60390	AT1G60400	AT1G60410
Ath1	22271200	22274999	129	146	AT1G60450
Ath1	22279600	22282199	108	104	AT1G60470
Ath1	22283000	22285399	152	97	AT1G60480
Ath1	22311600	22313599	328	66	AT1G60570	AT1G60580
Ath1	22372400	22379799	538	274	AT1G60783
Ath1	22391600	22393599	113	71	AT1G60815
Ath1	22395200	22396399	78	36	AT1G60830
Ath1	22418000	22420599	196	103	N/A
Ath1	22448000	22448999	45	45	AT1G60960
Ath1	22452200	22459599	689	252	AT1G60983	AT1G60980	AT1G60985
Ath1	22488800	22489799	51	25	AT1G61060
Ath1	22491600	22492599	73	43	AT1G61070
Ath1	22493800	22503999	439	319	AT1G61080
Ath1	22504800	22507599	118	92	AT1G61090	AT1G61093	AT1G61095	AT1G61097
Ath1	22513400	22514999	184	58	AT1G61105
Ath1	22516000	22532799	2054	623	AT1G61120	AT1G61130
Ath1	22579000	22580199	58	63	AT1G61230
Ath1	22592000	22593399	47	38	AT1G61260
Ath1	22597200	22602399	419	180	AT1G61270
Ath1	22617200	22620399	226	117	AT1G61320
Ath1	22622800	22624799	228	67	AT1G61330
Ath1	22702400	22704199	264	91	AT1G61540	AT1G61542	AT1G61550
Ath1	22713000	22717399	392	158	AT1G61563
Ath1	22723600	22728199	502	176	AT1G61590
Ath1	22740400	22746199	898	189	AT1G61630
Ath1	22749800	22761599	1325	459	AT1G61660	AT1G61650
Ath1	22762400	22766399	284	169	N/A
Ath1	22773400	22775199	133	69	AT1G61680
Ath1	22779800	22782199	87	76	AT1G61688
Ath1	22787000	22791599	321	161	AT1G61700	AT1G61710
Ath1	22802600	22808199	577	221	AT1G61750	AT1G61760
Ath1	22827200	22828599	62	46	AT1G61810
Ath1	22830800	22842399	803	430	AT1G61820
Ath1	22847200	22850599	345	125	AT1G61840
Ath1	22888400	22889199	54	39	AT1G61920
Ath1	22914400	22915199	44	38	AT1G62000
Ath1	22924200	22931599	454	304	AT1G62030
Ath1	22942000	22945199	140	115	AT1G62060	AT1G62070
Ath1	22951200	22954999	155	121	AT1G62090
Ath1	22972000	22974399	118	88	AT1G62160
Ath1	22985400	22991799	489	215	AT1G62210
Ath1	23000400	23019999	1726	706	AT1G62280	AT1G62262	AT1G62270	AT1G62290	AT1G62300
Ath1	23050600	23055799	421	189	AT1G62340
Ath1	23058400	23071799	2288	460	AT1G62360	AT1G62355	AT1G62350
Ath1	23092000	23093799	116	58	AT1G62410
Ath1	23102800	23104799	165	79	AT1G62420
Ath1	23111600	23117599	579	247	AT1G62440	AT1G62450
Ath1	23131600	23133999	531	108	AT1G62490	AT1G62500
Ath1	23135200	23143399	591	282	AT1G62510
Ath1	23146400	23148199	92	74	AT1G62530
Ath1	23151800	23152799	82	46	AT1G62540
Ath1	23157400	23162799	361	209	AT1G62560	AT1G62550
Ath1	23164200	23165599	80	58	N/A
Ath1	23167000	23167399	31	15	AT1G62570
Ath1	23168200	23169999	167	78	AT1G62570
Ath1	23170800	23171799	62	38	AT1G62570
Ath1	23186000	23187599	55	55	AT1G62630
Ath1	23199800	23200199	34	11	AT1G62660
Ath1	23201600	23203399	120	77	AT1G62660
Ath1	23211600	23213599	87	60	AT1G62680
Ath1	23215400	23225799	1306	430	AT1G62700
Ath1	23226600	23226999	26	14	AT1G62710
Ath1	23237600	23238199	56	30	AT1G62760
Ath1	23245800	23247399	106	76	AT1G62770
Ath1	23259800	23261799	75	72	AT1G62810
Ath1	23268400	23270399	113	76	N/A
Ath1	23310800	23313999	115	106	AT1G62940
Ath1	23329000	23341999	1204	478	AT1G62981	AT1G62978	AT1G62980	AT1G62990
Ath1	23345000	23346999	149	67	N/A
Ath1	23364600	23370399	387	248	AT1G63030
Ath1	23371400	23375799	640	165	N/A
Ath1	23378800	23387399	559	251	AT1G63057	AT1G63060	AT1G63070
Ath1	23393600	23394999	57	49	N/A
Ath1	23403400	23405199	155	71	AT1G63105
Ath1	23430200	23446799	1888	550	AT1G63205	AT1G63206	AT1G63200	AT1G63190
Ath1	23459400	23460999	105	69	AT1G63245
Ath1	23474400	23478399	400	148	AT1G63295
Ath1	23510200	23513799	277	131	AT1G63410
Ath1	23530800	23534399	272	134	AT1G63450	AT1G63450
Ath1	23570400	23576399	440	238	AT1G63560
Ath1	23577400	23578599	68	40	AT1G63590
Ath1	23580000	23582599	163	98	AT1G63600
Ath1	23598000	23600199	138	72	AT1G63650
Ath1	23623400	23624399	65	46	AT1G63700
Ath1	23631000	23633999	186	148	AT1G63750
Ath1	23677400	23678999	160	79	N/A
Ath1	23719800	23725599	502	213	AT1G63910
Ath1	23726400	23728999	323	97	AT1G63920	AT1G63930
Ath1	23745600	23751599	576	225	AT1G64000	AT1G64010	AT1G64020
Ath1	23752600	23757999	719	176	AT1G64030	AT1G64035
Ath1	23767000	23771599	537	203	AT1G64060
Ath1	23779800	23781799	155	88	AT1G64070
Ath1	23800400	23801199	48	43	AT1G64110
Ath1	23813600	23814599	64	39	AT1G64160
Ath1	23835600	23839599	307	132	AT1G64235	AT1G64240
Ath1	23844800	23848199	395	115	AT1G64255	AT1G64260
Ath1	23857400	23862399	344	175	AT1G64290	AT1G64295
Ath1	23877400	23878999	124	68	AT1G64340
Ath1	23888000	23889799	112	81	AT1G64370
Ath1	23894200	23897199	153	151	N/A
Ath1	23899400	23899799	28	12	N/A
Ath1	23903400	23905399	78	84	N/A
Ath1	23906200	23908199	95	85	N/A
Ath1	23923800	23924999	71	47	AT1G64405
Ath1	23948400	23951599	300	113	AT1G64480
Ath1	23963800	23965599	81	69	AT1G64540
Ath1	23966800	23968399	94	57	AT1G64540
Ath1	23989000	23995399	619	254	AT1G64585	AT1G64580
Ath1	24003400	24010799	700	265	AT1G64620
Ath1	24012400	24016199	170	165	AT1G64625
Ath1	24029000	24032199	155	133	AT1G64660	AT1G64670
Ath1	24039800	24040799	67	48	AT1G64700
Ath1	24061000	24062599	149	81	AT1G64780
Ath1	24083400	24085599	105	102	AT1G64800
Ath1	24091400	24092599	51	53	AT1G64830
Ath1	24102800	24105199	199	98	AT1G64870
Ath1	24113200	24122799	1000	347	AT1G64910	AT1G64900	AT1G64920
Ath1	24123600	24125399	168	50	AT1G64940	AT1G64930
Ath1	24164200	24168399	348	157	AT1G65050
Ath1	24170400	24171599	80	60	AT1G65060
Ath1	24189200	24189799	32	23	AT1G65113
Ath1	24204800	24206399	92	63	AT1G65150	AT1G65160
Ath1	24211800	24219199	406	298	AT1G65180	AT1G65190
Ath1	24225000	24225799	74	34	AT1G65200	AT1G65210
Ath1	24254600	24259199	339	165	AT1G65310	AT1G65300
Ath1	24265000	24272599	634	282	AT1G65330	AT1G65340	AT1G65342
Ath1	24277000	24279799	153	117	AT1G65352
Ath1	24281000	24285999	284	184	AT1G65365	AT1G65370
Ath1	24289800	24294599	461	201	AT1G65385	AT1G65390
Ath1	24315400	24319199	421	122	AT1G65445	AT1G65450
Ath1	24327200	24334799	528	319	AT1G65480
Ath1	24335800	24346599	1168	402	AT1G65481	AT1G65483	AT1G65485
Ath1	24349600	24350399	40	35	AT1G65490
Ath1	24352800	24360799	544	330	AT1G65500	AT1G65510
Ath1	24374000	24376999	412	102	AT1G65570
Ath1	24396400	24414599	2245	650	AT1G65620	AT1G65630	AT1G65640
Ath1	24422000	24432999	796	401	AT1G65680	AT1G65670	AT1G65681
Ath1	24442400	24456199	1318	524	AT1G65730	AT1G65740	AT1G65750
Ath1	24457000	24467999	595	362	AT1G65770	AT1G65780
Ath1	24469600	24472599	151	92	AT1G65790
Ath1	24473600	24475199	63	61	AT1G65800
Ath1	24494800	24502799	820	310	AT1G65850
Ath1	24503600	24514799	1139	374	AT1G65875	AT1G65870	AT1G65880	AT1G65890
Ath1	24519600	24524799	748	211	AT1G65910	AT1G65907
Ath1	24531000	24533199	128	80	N/A
Ath1	24534000	24536199	102	84	N/A
Ath1	24561800	24568599	513	247	AT1G65985	AT1G65990
Ath1	24570200	24583599	1178	450	AT1G66010	AT1G66000	AT1G66020	AT1G66030
Ath1	24586000	24586799	47	14	AT1G66040
Ath1	24587800	24588799	114	45	AT1G66045
Ath1	24594200	24595199	65	38	AT1G66060
Ath1	24602000	24610199	505	319	AT1G66100	AT1G66090
Ath1	24611600	24614799	410	128	AT1G66110	AT1G66120
Ath1	24617400	24620399	298	101	AT1G66140
Ath1	24625400	24627399	62	69	N/A
Ath1	24653000	24653799	66	43	AT1G66190
Ath1	24663800	24676199	1130	466	AT1G66210	AT1G66220
Ath1	24683200	24685199	88	83	AT1G66235
Ath1	24688800	24691599	179	132	AT1G66245
Ath1	24699000	24704199	717	193	AT1G66270
Ath1	24705000	24719799	1542	460	AT1G66280	AT1G66290	AT1G66300
Ath1	24720600	24728799	855	229	AT1G66310	AT1G66320
Ath1	24744800	24747199	107	78	AT1G66360
Ath1	24751200	24754799	323	144	AT1G66370
Ath1	24755800	24772399	1428	555	AT1G66390	AT1G66380	AT1G66400
Ath1	24776200	24777599	79	42	AT1G66420
Ath1	24782200	24788199	325	201	AT1G66440	AT1G66450
Ath1	24793600	24811799	1911	660	AT1G66475	AT1G66480	AT1G66490
Ath1	24835800	24837399	88	57	AT1G66570
Ath1	24844400	24847199	229	104	AT1G66610
Ath1	24854600	24859399	319	127	AT1G66630	AT1G66640
Ath1	24869400	24870799	116	43	AT1G66690
Ath1	24873200	24874799	101	60	AT1G66700
Ath1	24878800	24883399	581	164	AT1G66710	AT1G66720
Ath1	24899200	24901599	75	88	AT1G66760
Ath1	24902400	24904999	135	124	AT1G66770
Ath1	24906400	24926199	2061	638	AT1G66780	AT1G66790	AT1G66800	AT1G66795	AT1G66783
Ath1	24936800	24947599	781	363	AT1G66855	AT1G66850	AT1G66852
Ath1	24976400	24981999	575	171	AT1G66950
Ath1	24983600	24991999	503	308	AT1G66960
Ath1	25004400	25007599	204	125	AT1G66700
Ath1	25014200	25017199	327	100	AT1G67030
Ath1	25032400	25034599	193	84	N/A
Ath1	25050400	25052399	115	60	AT1G67090
Ath1	25053600	25068399	1250	577	AT1G67100	AT1G67110
Ath1	25099200	25100599	110	53	AT1G67130
Ath1	25118000	25127199	890	358	AT1G67148	AT1G67150	AT1G67160
Ath1	25139200	25140599	61	62	N/A
Ath1	25165400	25174399	1490	382	AT1G67260
Ath1	25175600	25176199	37	31	AT1G67265
Ath1	25178400	25180199	147	85	N/A
Ath1	25182400	25185999	274	133	AT1G67270
Ath1	25191200	25192599	75	53	AT1G67290
Ath1	25214200	25215199	85	51	AT1G67328	AT1G67330
Ath1	25217400	25225399	967	320	N/A
Ath1	25244600	25246599	151	81	AT1G67390
Ath1	25266000	25268799	216	116	AT1G67450	AT1G67455
Ath1	25301800	25303199	49	45	AT1G67520
Ath1	25340600	25342999	111	104	AT1G67620
Ath1	25352200	25354999	112	113	AT1G67640
Ath1	25378000	25383799	575	241	AT1G67710
Ath1	25398200	25400599	71	95	AT1G67750
Ath1	25401600	25411799	1039	432	AT1G67760	AT1G67770
Ath1	25426400	25427399	136	45	AT1G67810
Ath1	25429800	25430599	44	33	AT1G67820
Ath1	25442800	25453199	1123	417	AT1G67860	AT1G67865	AT1G67870	AT1G67875
Ath1	25502000	25505599	555	141	AT1G68040
Ath1	25528800	25531599	138	107	AT1G68130
Ath1	25532400	25536399	476	145	AT1G68150
Ath1	25543000	25545399	164	95	N/A
Ath1	25550200	25556199	771	234	AT1G68170	AT1G68180
Ath1	25566800	25569399	133	96	AT1G68210
Ath1	25572200	25573199	53	30	AT1G68230
Ath1	25575600	25580399	521	182	AT1G68240	AT1G68250
Ath1	25582800	25585399	191	91	N/A
Ath1	25588200	25595199	575	233	AT1G68270	AT1G68280
Ath1	25602800	25604999	123	100	AT1G68320
Ath1	25606800	25610199	126	126	AT1G68330
Ath1	25615800	25630999	1713	572	AT1G68360	AT1G68350
Ath1	25635000	25640199	568	185	AT1G68380
Ath1	25641200	25646599	311	227	AT1G68390
Ath1	25661600	25662999	106	58	AT1G68450
Ath1	25664800	25678399	1122	603	AT1G68460
Ath1	25679600	25689199	1588	387	AT1G68470
Ath1	25701000	25702399	57	50	AT1G68500
Ath1	25704800	25710799	543	254	AT1G68510	AT1G68520
Ath1	25712800	25719399	388	287	AT1G68530
Ath1	25742600	25745199	117	101	AT1G68570
Ath1	25761000	25765199	287	187	AT1G68610	AT1G68620
Ath1	25768400	25770199	94	74	AT1G68630	AT1G68640
Ath1	25800000	25802599	86	80	N/A
Ath1	25818600	25821999	217	113	N/A
Ath1	25823000	25828399	452	200	AT1G68750
Ath1	25840600	25864199	2834	830	AT1G68795	AT1G68800	AT1G68810
Ath1	25869600	25870799	85	47	AT1G68825
Ath1	25883400	25885799	158	84	AT1G68850
Ath1	25892000	25893799	167	68	AT1G68875
Ath1	25930200	25931399	66	61	AT1G68960
Ath1	25953200	25954199	44	25	N/A
Ath1	25962000	25962599	33	17	AT1G69050
Ath1	25971800	25973599	158	72	AT1G69080
Ath1	25974600	25988799	2044	546	AT1G69090	AT1G69100	AT1G69110
Ath1	25991400	25995399	666	158	AT1G69140	AT1G69120	AT1G69150
Ath1	26007400	26014999	961	306	AT1G69180	AT1G69190
Ath1	26029000	26032199	182	99	AT1G69240
Ath1	26053800	26057999	479	174	AT1G69310
Ath1	26061400	26062599	157	54	AT1G69320
Ath1	26113400	26114399	82	39	AT1G69470
Ath1	26154400	26159599	587	206	AT1G69560
Ath1	26165600	26167599	121	84	N/A
Ath1	26173800	26174999	57	48	AT1G69580
Ath1	26182200	26184399	234	100	AT1G69600
Ath1	26192000	26193199	164	49	AT1G69630
Ath1	26196400	26201799	431	169	AT1G69650	AT1G69660
Ath1	26208600	26212599	274	148	N/A
Ath1	26216400	26219599	229	153	AT1G69690
Ath1	26254600	26257399	218	90	AT1G69770
Ath1	26261800	26265399	262	134	N/A
Ath1	26267200	26274199	350	265	AT1G69792	AT1G69790	AT1G69795
Ath1	26276800	26282199	521	222	AT1G69810
Ath1	26283000	26283399	29	8	AT1G69818
Ath1	26309000	26312199	203	124	AT1G69860
Ath1	26315800	26317399	68	64	AT1G69870
Ath1	26318200	26323199	477	197	AT1G69880
Ath1	26324000	26324599	55	43	AT1G69890
Ath1	26335000	26338799	302	139	AT1G69920
Ath1	26339600	26340599	56	30	AT1G69930
Ath1	26344000	26345999	90	61	AT1G69940
Ath1	26350800	26355599	454	191	AT1G69970
Ath1	26358000	26358999	107	41	AT1G69980
Ath1	26377200	26381999	471	194	AT1G70030	AT1G70020
Ath1	26394600	26397599	228	128	AT1G70080
Ath1	26423800	26425799	250	109	AT1G70170
Ath1	26453000	26465199	1558	482	AT1G70260	AT1G70250	AT1G70270
Ath1	26519400	26523199	218	131	AT1G70380
Ath1	26525400	26530999	464	206	AT1G70390
Ath1	26549800	26550599	87	29	AT1G70440
Ath1	26552600	26554599	86	67	AT1G70450
Ath1	26566400	26569999	301	137	AT1G70500
Ath1	26573200	26583199	1173	393	AT1G70510
Ath1	26593800	26595999	161	86	AT1G70540
Ath1	26604000	26607999	314	166	AT1G70560
Ath1	26636200	26637599	111	65	AT1G70640
Ath1	26644400	26648599	298	167	AT1G70680
Ath1	26650800	26653399	112	117	AT1G70690
Ath1	26666600	26668199	182	71	AT1G70720
Ath1	26709200	26719399	1242	370	AT1G70830	AT1G70840	AT1G70850	AT1G70860
Ath1	26720800	26726799	599	234	AT1G70870	AT1G70880
Ath1	26727600	26730999	296	164	AT1G70890	AT1G70885
Ath1	26734000	26738599	449	191	AT1G70920	AT1G70910	AT1G70900
Ath1	26751000	26752199	166	46	N/A
Ath1	26755400	26762599	679	304	AT1G70970	AT1G70960
Ath1	26767400	26767999	56	29	AT1G70990
Ath1	26769200	26774199	587	192	AT1G71000	AT1G71002
Ath1	26802400	26804599	285	83	AT1G71050
Ath1	26827200	26830599	216	134	AT1G71150	AT1G71160
Ath1	26872600	26874399	101	88	AT1G71290	AT1G71300
Ath1	26900000	26911199	1315	405	AT1G71390	AT1G71380
Ath1	26930600	26931399	93	33	AT1G71470
Ath1	26938600	26939199	122	27	AT1G71520
Ath1	26944600	26946999	234	87	AT1G71680
Ath1	26948400	26959599	1204	430	AT1G71691	AT1G71690	AT1G71692
Ath1	26964800	26966599	111	77	AT1G71695
Ath1	26992600	26993599	93	29	AT1G71770
Ath1	27040400	27043799	258	154	N/A
Ath1	27050200	27053599	163	129	AT1G71880
Ath1	27054400	27055999	139	80	AT1G71880
Ath1	27058400	27060599	247	78	AT1G71890
Ath1	27069800	27078199	1323	338	AT1G71930
Ath1	27087000	27087599	64	29	AT1G71960
Ath1	27103000	27104799	88	69	AT1G72000
Ath1	27127000	27131399	533	205	AT1G72100	AT1G72110
Ath1	27134400	27136399	239	80	AT1G72125	AT1G72120
Ath1	27137200	27138799	66	61	AT1G72131
Ath1	27140000	27144799	518	194	AT1G72140
Ath1	27170400	27183799	1260	466	AT1G72210	AT1G72220
Ath1	27184800	27189199	236	157	AT1G72230
Ath1	27215200	27216999	368	72	AT1G72280	AT1G72290
Ath1	27289000	27292199	206	122	AT1G72490
Ath1	27310600	27312399	97	93	AT1G72520
Ath1	27330200	27337599	1107	282	AT1G72570	AT1G72580	AT1G72590
Ath1	27397200	27398199	73	42	AT1G72800
Ath1	27419600	27421399	101	67	AT1G72860	AT1G72870
Ath1	27463000	27468999	374	252	AT1G73010	AT1G73000
Ath1	27496400	27497799	60	60	AT1G73120
Ath1	27533600	27539999	398	254	AT1G73220
Ath1	27547200	27555399	519	286	AT1G73260	AT1G73270	AT1G73280	AT1G73290
Ath1	27567400	27570199	230	109	AT1G73325	AT1G73330
Ath1	27600600	27603599	351	102	AT1G73410
Ath1	27642200	27643199	96	48	AT1G73510
Ath1	27650000	27650799	43	44	AT1G73560
Ath1	27659600	27663799	386	200	AT1G73590
Ath1	27677800	27685399	693	277	AT1G73610	AT1G73620
Ath1	27747600	27749199	131	73	AT1G73805
Ath1	27750200	27754999	331	166	AT1G73810
Ath1	27766800	27770399	305	141	AT1G73850
Ath1	27779000	27780199	92	47	AT1G73870
Ath1	27829200	27833999	560	199	AT1G74000	AT1G74010
Ath1	27855600	27859199	277	138	AT1G74080
Ath1	27866600	27870399	399	144	AT1G74110
Ath1	27876400	27879599	163	100	AT1G74140
Ath1	27997000	28004199	797	250	AT1G74500
Ath1	28028200	28029799	176	60	AT1G74620
Ath1	28041400	28048799	659	313	AT1G74650
Ath1	28049800	28050799	51	34	AT1G74660
Ath1	28053800	28054999	49	60	AT1G74670
Ath1	28106000	28107799	82	71	AT1G74810
Ath1	28111800	28112999	100	61	AT1G74820
Ath1	28159800	28160999	74	42	AT1G74990
Ath1	28178000	28179399	109	53	AT1G75040
Ath1	28209000	28211399	290	95	AT1G75160
Ath1	28238600	28242799	163	195	AT1G75240
Ath1	28244200	28247199	160	128	AT1G75250
Ath1	28286200	28289399	335	138	N/A
Ath1	28291600	28295599	395	143	AT1G75388	AT1G75390	AT1G75394
Ath1	28316800	28325799	523	320	AT1G75450
Ath1	28330400	28332799	234	101	AT1G75470
Ath1	28334000	28334599	39	19	AT1G75490
Ath1	28335600	28336599	64	48	AT1G75490
Ath1	28339000	28341199	176	77	AT1G75500
Ath1	28342600	28346599	475	140	N/A
Ath1	28349200	28358399	1760	370	AT1G75520
Ath1	28368800	28369999	104	49	AT1G75550
Ath1	28383400	28385599	220	88	AT1G75590
Ath1	28387600	28388999	86	45	AT1G75620
Ath1	28393800	28397999	484	177	AT1G75620
Ath1	28420200	28420599	59	15	N/A
Ath1	28423600	28424999	88	56	AT1G75700
Ath1	28426000	28431399	374	216	AT1G75710	AT1G75720	AT1G75730
Ath1	28432600	28435599	369	116	AT1G75717
Ath1	28454800	28457599	547	110	AT1G75790
Ath1	28471200	28474199	399	124	AT1G75830
Ath1	28486400	28503399	1776	660	AT1G75890	AT1G75880	AT1G75870
Ath1	28505400	28514399	1185	306	AT1G75930	AT1G75920	AT1G75940
Ath1	28556200	28557599	62	62	AT1G76110
Ath1	28564000	28570399	650	246	AT1G76135	AT1G76130
Ath1	28595000	28600599	686	219	AT1G76210
Ath1	28601600	28609599	972	322	AT1G76220	AT1G76230	AT1G76240	AT1G76250
Ath1	28623600	28625399	138	74	AT1G76290
Ath1	28666000	28670999	268	187	AT1G76410
Ath1	28673200	28675199	176	86	AT1G76420
Ath1	28679000	28681799	365	114	AT1G76430
Ath1	28694400	28695399	64	41	N/A
Ath1	28702000	28707999	809	229	AT1G76500
Ath1	28744200	28745199	65	38	AT1G76610
Ath1	28751000	28752399	168	49	AT1G76610
Ath1	28800800	28801999	116	34	N/A
Ath1	28825400	28827199	208	74	N/A
Ath1	28828600	28830399	215	86	AT1G76800
Ath1	28843200	28845799	172	102	AT1G76830
Ath1	28885600	28887999	137	102	AT1G76910	AT1G76911
Ath1	28894200	28896199	106	86	AT1G76930
Ath1	28913600	28914999	64	54	AT1G76952
Ath1	28920000	28922399	113	99	AT1G76965
Ath1	28966200	28967599	98	47	AT1G77100
Ath1	28968400	28974799	543	236	AT1G77110
Ath1	28989400	28997599	749	255	AT1G77145	AT1G77150	AT1G77160
Ath1	29002400	29007399	519	217	AT1G77200
Ath1	29068600	29069999	74	53	AT1G77340
Ath1	29130600	29132599	123	67	AT1G77520
Ath1	29135800	29136999	71	46	AT1G77530
Ath1	29176000	29179599	312	117	AT1G77640
Ath1	29181000	29183199	484	102	AT1G77650	AT1G77655
Ath1	29199400	29203399	216	177	AT1G77690
Ath1	29205200	29206399	198	44	AT1G77700
Ath1	29232400	29235199	122	110	AT1G77760
Ath1	29248400	29252599	403	146	AT1G77780
Ath1	29265000	29267799	203	104	AT1G77830
Ath1	29305600	29307599	241	90	AT1G77950
Ath1	29322200	29326999	241	188	AT1G77990	AT1G77992
Ath1	29343400	29344999	126	62	AT1G78030
Ath1	29371600	29376399	278	187	AT1G78090
Ath1	29409600	29414999	286	239	AT1G78170
Ath1	29468000	29468799	58	29	N/A
Ath1	29469600	29472199	184	86	AT1G78330
Ath1	29481800	29482999	56	58	AT1G78370
Ath1	29484200	29485799	87	65	AT1G78370
Ath1	29491800	29496799	338	202	AT1G78390
Ath1	29498200	29499799	101	72	AT1G78400
Ath1	29516400	29519399	250	130	AT1G78450	AT1G78460
Ath1	29520800	29526199	513	207	AT1G78470	AT1G78478	AT1G78480
Ath1	29528000	29532799	448	167	AT1G78490	AT1G78500
Ath1	29560400	29562999	147	110	AT1G78580
Ath1	29578800	29582199	467	137	AT1G78640
Ath1	29602400	29606799	439	173	AT1G78710	AT1G78720
Ath1	29610000	29616999	592	266	AT1G78740	AT1G78750	AT1G78760	AT1G78770
Ath1	29630800	29633399	467	112	AT1G78815
Ath1	29634800	29635599	59	39	AT1G78820
Ath1	29639400	29640999	99	67	AT1G78830
Ath1	29642000	29643199	55	51	AT1G78840
Ath1	29646000	29646999	104	44	AT1G78860
Ath1	29688400	29689999	115	49	AT1G78950
Ath1	29692800	29696999	266	162	AT1G78955
Ath1	29702800	29708599	549	186	AT1G78970	AT1G78960
Ath1	29712200	29714799	115	98	AT1G78980	AT1G78990
Ath1	29771200	29771799	38	28	AT1G79120
Ath1	29778200	29782799	292	226	AT1G79170	AT1G79160
Ath1	29810000	29812199	170	95	AT1G79250
Ath1	29854200	29855799	261	68	AT1G79360
Ath1	29857800	29859999	211	60	AT1G79370
Ath1	29873800	29880799	1170	281	AT1G79430
Ath1	29887600	29889799	211	101	AT1G79450
Ath1	29897000	29897799	75	27	AT1G79480
Ath1	29912400	29914599	116	94	AT1G79520
Ath1	29941000	29944999	589	157	AT1G79580
Ath1	29979600	29982799	329	112	AT1G79680
Ath1	30012000	30015599	467	162	AT1G79760	AT1G79770
Ath1	30018400	30019199	96	45	AT1G79800
Ath1	30034400	30040599	697	267	AT1G79840
Ath1	30042200	30044599	359	93	AT1G79860
Ath1	30130000	30134199	477	193	AT1G80090	AT1G80100
Ath1	30135400	30137999	257	114	AT1G80110
Ath1	30141200	30147599	521	287	AT1G80130	AT1G80133	AT1G80140
Ath1	30151400	30152399	62	59	AT1G80160
Ath1	30167000	30168599	194	78	AT1G80220
Ath1	30171400	30172999	198	74	AT1G80240
Ath1	30198400	30200399	84	79	AT1G80330
Ath1	30201600	30205999	421	189	AT1G80340
Ath1	30222200	30223799	192	71	AT1G80390
Ath1	30244200	30245599	113	65	AT1G80450
Ath1	30256000	30257199	60	54	AT1G80470
Ath1	30281600	30283999	209	90	AT1G80540
Ath1	30293000	30296599	438	148	AT1G80580	AT1G80590
Ath1	30339200	30343399	298	176	AT1G80730
Ath1	30350800	30353599	166	118	AT1G80760
Ath1	30370400	30371799	135	72	AT1G80820
Ath1	30376600	30377999	94	69	N/A
Ath1	30381200	30381999	78	29	AT1G80840
Ath1	30383800	30385199	81	67	AT1G80840
Ath1	30389600	30390999	159	57	AT1G80865
Ath1	30424400	30426599	173	60	AT1G80990
Ath2	1000	3799			AT2G01008
Ath2	5400	6199			AT2G01020
Ath2	9600	10399			AT2G01023
Ath2	52400	53199	56	19	N/A
Ath2	128200	130999	252	103	AT2G01240
Ath2	163600	164799	100	51	AT2G01340
Ath2	182200	183199	46	53	AT2G01420
Ath2	185000	186599	91	62	AT2G01420
Ath2	187400	191399	366	164	AT2G01430
Ath2	204200	204599	36	13	N/A
Ath2	224400	226399	277	92	AT2G01500
Ath2	233000	233799	54	32	AT2G01510
Ath2	234600	240799	554	238	AT2G01520	AT2G01530
Ath2	259600	260799	125	66	N/A
Ath2	265200	266399	49	54	AT2G01580
Ath2	272800	275799	234	121	AT2G01610
Ath2	291800	293399	121	70	AT2G01660
Ath2	335400	351999	1190	619	AT2G01790	AT2G01780	AT2G01770	AT2G01800	AT2G01810
Ath2	369400	369799	37	10	AT2G01830
Ath2	397600	399199	123	75	AT2G01890
Ath2	404000	409199	462	180	AT2G01900
Ath2	422200	425599	139	145	AT2G01913
Ath2	429800	437599	788	296	AT2G01940
Ath2	450200	450999	67	42	AT2G01960
Ath2	465000	468399	350	127	AT2G01990
Ath2	469600	477399	762	291	AT2G02000
Ath2	478400	479199	46	24	AT2G02010
Ath2	481000	482199	52	44	AT2G02023
Ath2	493000	496399	185	118	AT2G02060
Ath2	505400	509199	334	164	AT2G02070
Ath2	512600	521599	713	355	N/A
Ath2	538000	538999	70	46	AT2G02120
Ath2	540000	542199	197	79	AT2G02130
Ath2	544400	545199	83	30	AT2G02140
Ath2	592400	596799	266	141	AT2G02240	AT2G02250	AT2G02260
Ath2	598200	605399	269	243	AT2G02270	AT2G02290
Ath2	606600	615199	510	289	AT2G02310	AT2G02320	AT2G02330	AT2G02340
Ath2	639200	639799	30	29	AT2G02440
Ath2	642000	651999	925	352	AT2G02450
Ath2	656800	659199	149	89	N/A
Ath2	682000	685799	305	143	AT2G02540
Ath2	702000	703599	57	48	AT2G02580
Ath2	711600	714799	229	85	AT2G02610
Ath2	716800	719999	390	127	AT2G02620
Ath2	721200	725999	339	125	AT2G02630
Ath2	727000	729199	91	79	N/A
Ath2	730000	732399	253	86	AT2G02640	AT2G02650
Ath2	733200	749199	1765	533	AT2G02670	AT2G02660	AT2G02680
Ath2	750000	753999	211	130	AT2G02690
Ath2	755200	757799	148	87	AT2G02700
Ath2	778000	781399	318	131	AT2G02770
Ath2	792400	793399	48	32	N/A
Ath2	813400	817599	525	155	N/A
Ath2	851200	851799	92	69	AT2G02930
Ath2	874600	877599	517	125	AT2G03000
Ath2	878800	880599	115	49	AT2G03010
Ath2	883000	884199	156	43	AT2G03020
Ath2	888800	893599	276	63	AT2G03040
Ath2	959400	966399	1169	233	AT2G03180	AT2G03160	AT2G03170	AT2G03190
Ath2	978600	979799	77	39	AT2G03240
Ath2	980600	981199	42	20	N/A
Ath2	982200	986799	462	161	AT2G03250
Ath2	991000	993399	160	98	AT2G03260
Ath2	999400	1002399	360	66	AT2G03290	AT2G03291
Ath2	1007400	1009799	247	84	AT2G03330
Ath2	1023000	1025199	241	110	AT2G03360
Ath2	1026800	1027599	51	43	AT2G03370
Ath2	1055000	1063399	1246	336	AT2G03500
Ath2	1077000	1081399	289	163	AT2G03560	AT2G03550	AT2G03565
Ath2	1124400	1126599	131	97	AT2G03690
Ath2	1127400	1128399	74	43	AT2G03710
Ath2	1129200	1134199	427	210	AT2G03710
Ath2	1135000	1136199	68	34	N/A
Ath2	1142800	1145599	362	127	AT2G03740
Ath2	1167400	1177799	488	381	AT2G03840	AT2G03850	AT2G03860
Ath2	1190800	1196599	495	192	AT2G03900	AT2G03910
Ath2	1233800	1239199	544	175	N/A
Ath2	1246000	1246799	53	30	AT2G03960
Ath2	1247800	1250799	308	103	AT2G03960
Ath2	1251600	1252799	73	41	AT2G03970
Ath2	1253600	1256799	202	96	AT2G03972
Ath2	1272200	1280399	535	274	AT2G04020	AT2G04025
Ath2	1288800	1291799	213	86	AT2G04032
Ath2	1314800	1318799	214	160	AT2G04046
Ath2	1337000	1339399	174	83	AT2G04050
Ath2	1354800	1356599	59	67	AT2G04066
Ath2	1357800	1359199	81	66	AT2G04070	AT2G04080
Ath2	1360800	1365999	314	151	AT2G04090
Ath2	1374800	1379199	294	143	AT2G04100
Ath2	1382800	1383399	51	22	AT2G04110
Ath2	1399600	1400599	90	38	AT2G04150
Ath2	1406200	1407799	146	74	AT2G04160	AT2G04170
Ath2	1410600	1420599	641	373	N/A
Ath2	1443600	1446399	118	97	AT2G04220
Ath2	1447400	1448799	68	58	AT2G04230
Ath2	1490800	1492199	53	42	AT2G04300
Ath2	1493000	1497399	174	149	AT2G04300
Ath2	1535200	1537199	207	90	AT2G04420
Ath2	1553600	1556399	164	104	AT2G04480
Ath2	1564000	1566999	179	101	AT2G04495
Ath2	1567800	1569799	159	94	AT2G04500
Ath2	1571000	1571599	43	21	AT2G04510
Ath2	1594000	1596799	122	99	AT2G04570
Ath2	1639200	1642399	321	116	AT2G04680
Ath2	1685800	1697999	1322	447	AT2G04800	AT2G04810	AT2G04820	AT2G04830	AT2G04840
Ath2	1725000	1727199	74	56	AT2G04920
Ath2	1731800	1735599	392	81	AT2G04930
Ath2	1851600	1854999	303	96	AT2G05133	AT2G05140
Ath2	1866400	1868999	95	99	N/A
Ath2	1938800	1939199	68	47	AT2G05330
Ath2	1966600	1967999	81	75	AT2G05380
Ath2	1974400	1995599	1888	728	AT2G05420	AT2G05390	AT2G05400	AT2G05410	AT2G05420	AT2G05430	AT2G05435
Ath2	2010400	2016999	717	231	AT2G05500	AT2G05510
Ath2	2026200	2027399	64	68	AT2G05520
Ath2	2028200	2034599	464	272	AT2G05530	AT2G05540
Ath2	2054400	2056799	226	82	AT2G05580
Ath2	2147400	2148199	53	31	AT2G05720
Ath2	2151200	2152199	50	35	N/A
Ath2	2241800	2244599	191	97	AT2G05850
Ath2	2308800	2309799	47	51	AT2G05970
Ath2	2345200	2346199	49	44	AT2G06020
Ath2	2757200	2758199	77	31	N/A
Ath2	2857400	2858599	44	48	N/A
Ath2	2920000	2921199	67	53	AT2G07040
Ath2	2954600	2957199	195	79	AT2G07130
Ath2	3528000	3530799	152	100	AT2G07690
Ath2	3615800	3617799			AT2G07981
Ath2	3618800	3619399			AT2G08986
Ath2	3668000	3669799	174	80	AT2G09800
Ath2	4018800	4020599	171	68	AT2G10450
Ath2	4649800	4650999	54	32	N/A
Ath2	4891800	4893199	60	32	AT2G12190
Ath2	5069800	5070999	51	38	AT2G12480
Ath2	5099800	5100199	34	10	N/A
Ath2	5166800	5167799	63	49	AT2G12646
Ath2	5168600	5169799	50	35	AT2G12646
Ath2	5508200	5508799	38	36	AT2G13280
Ath2	5646800	5649399	120	96	N/A
Ath2	5677800	5680399	104	87	AT2G13620
Ath2	5681800	5686999	206	168	AT2G13630
Ath2	5693800	5695799	167	66	AT2G13680
Ath2	5766800	5774799	1024	298	AT2G13810
Ath2	5775800	5776399	57	27	AT2G13820
Ath2	5831200	5835799	302	158	AT2G13900
Ath2	5837600	5839599	132	50	AT2G13910
Ath2	5844000	5845399	111	42	AT2G13920
Ath2	5857800	5859999	178	69	AT2G13950	AT2G13960
Ath2	5874800	5876199	68	44	N/A
Ath2	5917200	5923399	384	263	AT2G14070
Ath2	5934400	5935999	58	37	AT2G14100
Ath2	6014200	6017399	266	116	AT2G14206
Ath2	6018400	6023999	692	191	AT2G14210	AT2G14220
Ath2	6031800	6032799	44	32	AT2G14230
Ath2	6049000	6049999	57	42	AT2G14290
Ath2	6057400	6058599	68	54	AT2G14288
Ath2	6098800	6099399	40	23	N/A
Ath2	6128200	6130599	112	81	AT2G14420
Ath2	6131400	6134799	269	116	AT2G14430
Ath2	6143200	6147599	149	106	AT2G14440
Ath2	6164200	6169199	331	167	AT2G14475	AT2G14490	AT2G14500
Ath2	6173600	6174799	56	43	AT2G14510
Ath2	6183800	6184799	58	54	AT2G14520
Ath2	6202800	6205399	346	108	AT2G14550
Ath2	6207800	6217599	598	340	AT2G14560
Ath2	6224400	6226799	140	80	AT2G14580
Ath2	6236200	6242599	508	225	AT2G14605	AT2G14610
Ath2	6243800	6247399	205	110	AT2G14620
Ath2	6254000	6255399	203	61	AT2G14630
Ath2	6275200	6276999	84	58	AT2G14670
Ath2	6285600	6294999	599	315	AT2G14700
Ath2	6298200	6299999	260	77	AT2G14710
Ath2	6320200	6324799	342	147	AT2G14760
Ath2	6417400	6420199	145	89	AT2G14920
Ath2	6451400	6457399	688	251	AT2G14960
Ath2	6482600	6485199	292	87	AT2G15010
Ath2	6490200	6494999	350	204	AT2G15020
Ath2	6500800	6506399	294	183	AT2G15025
Ath2	6535000	6538999	162	163	AT2G15080
Ath2	6542400	6543199	74	31	AT2G15090
Ath2	6565200	6565799	34	24	AT2G15130
Ath2	6608600	6609799	80	40	AT2G15220
Ath2	6628600	6629199	34	33	AT2G15260
Ath2	6630600	6632599	68	62	AT2G15260
Ath2	6653800	6656199	165	86	AT2G15310
Ath2	6664600	6665199	40	30	AT2G15318
Ath2	6670000	6676399	603	226	AT2G15327	AT2G15330
Ath2	6683000	6684999	172	69	AT2G15345
Ath2	6687000	6696599	683	351	AT2G15350	AT2G15360
Ath2	6698000	6699399	69	40	AT2G15370
Ath2	6709600	6710999	67	53	AT2G15390
Ath2	6712800	6714599	150	81	AT2G15400
Ath2	6793600	6795399	84	74	AT2G15590
Ath2	6801600	6806799	529	142	AT2G15600	AT2G15610
Ath2	6824400	6825599	59	53	AT2G15660
Ath2	6827400	6829199	77	64	AT2G15660
Ath2	6868200	6876399	991	276	AT2G15765
Ath2	6871200	6876399			AT2G15780	AT2G15770
Ath2	6897400	6900999	498	150	AT2G15840
Ath2	6959000	6961999	191	99	AT2G16005
Ath2	6980200	6981999	117	71	AT2G16050
Ath2	6996600	6998599	146	64	AT2G16120
Ath2	6999600	7004399	320	138	AT2G16130	AT2G16140
Ath2	7019400	7022199	369	105	AT2G16180	AT2G16190
Ath2	7024600	7026399	76	73	AT2G16200	AT2G16210
Ath2	7029800	7038599	833	295	AT2G16220	AT2G16225	AT2G16230
Ath2	7058600	7066799	708	259	AT2G16290	AT2G16300	AT2G16310
Ath2	7077800	7079799	163	47	AT2G16365	AT2G16367
Ath2	7161600	7162599	50	44	AT2G16510
Ath2	7179400	7182199	302	97	AT2G16570
Ath2	7184400	7185599	73	34	AT2G16570
Ath2	7186400	7187199	43	31	AT2G16586
Ath2	7222600	7223199	34	26	AT2G16660
Ath2	7244600	7245199	51	30	AT2G16700
Ath2	7246800	7247599	46	27	AT2G16710
Ath2	7261000	7268799	537	297	AT2G16730	AT2G16740
Ath2	7275600	7277399	205	78	AT2G16760
Ath2	7295400	7299999	241	167	AT2G16840	AT2G16835
Ath2	7301400	7303399	304	76	AT2G16850
Ath2	7315000	7320599	630	207	AT2G16890
Ath2	7321400	7321999	44	22	AT2G16895
Ath2	7329200	7332199	202	119	AT2G16910
Ath2	7361400	7389599	2230	1026	AT2G16970	AT2G16960	AT2G16980	AT2G16990
Ath2	7395200	7395999	59	29	AT2G17010
Ath2	7409000	7415599	275	238	AT2G17050
Ath2	7417000	7418599	158	68	AT2G17055
Ath2	7420400	7438599	1149	591	AT2G17064	AT2G17060	AT2G17070	AT2G17080	AT2G17090
Ath2	7520000	7521599	117	58	AT2G17295
Ath2	7527600	7528999	57	49	AT2G17305
Ath2	7530800	7532799	224	76	AT2G17310
Ath2	7538600	7539799	83	38	AT2G17330
Ath2	7584000	7590399	465	245	AT2G17470	AT2G17477
Ath2	7651200	7653199	192	75	AT2G17590
Ath2	7654600	7656399	164	73	AT2G17600
Ath2	7678800	7682399	216	126	AT2G17680
Ath2	7707400	7709599	71	78	AT2G17740
Ath2	7717000	7720599	265	158	N/A
Ath2	7727600	7730199	388	102	AT2G17785
Ath2	7802800	7818999	1589	531	AT2G17950	AT2G17940	AT2G17960
Ath2	7832600	7834799	136	92	AT2G18010
Ath2	7845800	7862199	2296	668	AT2G18050	AT2G18060	AT2G18070	AT2G18080
Ath2	7873400	7880599	543	254	AT2G18120	AT2G18115
Ath2	7885200	7889799	415	188	AT2G18140	AT2G18130
Ath2	7890800	7895799	641	180	AT2G18150
Ath2	7914600	7916599	138	63	AT2G18190
Ath2	7920400	7925999	392	224	AT2G18196
Ath2	7970400	7971799	76	62	AT2G18340	AT2G18350
Ath2	7977600	7987799	1064	364	AT2G18370	AT2G18360	AT2G18380
Ath2	8000400	8002399	164	79	AT2G18460
Ath2	8007200	8024599	2195	602	AT2G18470	AT2G18480	AT2G18490
Ath2	8025400	8028999	418	139	AT2G18500
Ath2	8042400	8045199	184	107	AT2G18540
Ath2	8046600	8057999	740	445	AT2G18550
Ath2	8061400	8064999	320	101	AT2G18570
Ath2	8065800	8067799	78	55	AT2G18580
Ath2	8070200	8074999	376	202	AT2G18590	AT2G18600
Ath2	8077400	8079399	165	67	AT2G18620
Ath2	8088800	8091799	142	103	AT2G18650
Ath2	8097400	8102199	444	163	AT2G18690
Ath2	8115800	8116999	100	57	AT2G18720
Ath2	8145000	8151799	632	236	AT2G18800	AT2G18810	AT2G18820
Ath2	8167000	8168799	144	66	AT2G18870
Ath2	8175200	8179599	282	167	AT2G18880
Ath2	8235000	8235999	67	31	AT2G18980
Ath2	8240400	8262199	2260	725	AT2G19000	AT2G19010	AT2G19020	AT2G19030	AT2G19040	AT2G19050	AT2G19060	AT2G19070
Ath2	8280800	8281599	61	32	AT2G19130
Ath2	8303800	8308399	287	167	AT2G19150	AT2G19146
Ath2	8319600	8323799	277	171	N/A
Ath2	8330800	8336399	431	190	AT2G19200
Ath2	8340400	8343999	290	125	AT2G19220
Ath2	8370600	8372599	216	81	AT2G19320
Ath2	8406000	8413199	370	328	AT2G19410	AT2G19420	AT2G19425
Ath2	8431600	8432999	97	64	AT2G19460
Ath2	8443600	8449599	520	230	AT2G19500
Ath2	8484200	8485399	91	51	AT2G19610
Ath2	8489800	8491199	200	71	AT2G19630
Ath2	8497200	8498799	105	67	AT2G19660
Ath2	8519200	8521399	292	104	AT2G19770
Ath2	8540400	8541399	51	34	AT2G19802
Ath2	8544200	8547999	395	153	AT2G19806
Ath2	8586200	8590999	342	138	AT2G19890	AT2G19893
Ath2	8600600	8601799	58	45	AT2G19910
Ath2	8623400	8625599	67	74	AT2G19970
Ath2	8626800	8631599	471	163	AT2G19980	AT2G19990
Ath2	8662000	8667599	582	194	AT2G20080	AT2G20070
Ath2	8668400	8672999	364	158	N/A
Ath2	8673800	8682399	598	342	AT2G20100
Ath2	8696200	8702799	604	218	AT2G20150	AT2G20160	AT2G20170
Ath2	8775800	8778799	217	97	AT2G20330
Ath2	8783800	8785599	234	74	AT2G20350
Ath2	8808400	8810399	206	75	AT2G20430
Ath2	8839400	8841799	278	99	AT2G20520
Ath2	8855400	8857199	121	89	AT2G20570
Ath2	8891800	8894399	242	99	AT2G20620
Ath2	8955000	8957199	107	81	AT2G20800
Ath2	8965800	8966999	139	46	AT2G20825
Ath2	8982200	8983999	108	75	AT2G20875
Ath2	9018000	9028799	1163	350	AT2G21020	AT2G21030	AT2G21010	AT2G21040	AT2G21045	AT2G20993
Ath2	9035800	9037599	107	67	AT2G21050
Ath2	9048000	9050999	335	116	AT2G21100	AT2G21110
Ath2	9060800	9062999	236	94	AT2G21140
Ath2	9087800	9091199	226	128	AT2G21220
Ath2	9097800	9098999	134	57	AT2G21235
Ath2	9105600	9107399	231	58	AT2G21260
Ath2	9158400	9160399	63	62	AT2G21400
Ath2	9205000	9206999	119	88	AT2G21480	AT2G21490
Ath2	9210800	9212599	78	72	AT2G21510
Ath2	9235000	9235999	76	45	AT2G21570
Ath2	9245200	9247599	283	84	AT2G21610
Ath2	9273800	9280199	552	223	AT2G21720
Ath2	9283000	9284799	69	69	AT2G21750	AT2G21760
Ath2	9291000	9292799	353	82	AT2G21780
Ath2	9307800	9310199	200	85	AT2G21840
Ath2	9315200	9316999	107	59	AT2G21850
Ath2	9323200	9326199	196	114	AT2G21870
Ath2	9327200	9331399	283	134	AT2G21880
Ath2	9333800	9343799	1133	340	AT2G21900	AT2G21905
Ath2	9344600	9349199	687	190	AT2G21920	AT2G21910	AT2G21930
Ath2	9358200	9361599	443	107	AT2G21980	AT2G21990
Ath2	9371000	9382599	1681	450	AT2G22030	AT2G22040	AT2G22040	AT2G22050	AT2G22055	AT2G22060
Ath2	9419600	9425999	545	233	AT2G22150	AT2G22145	AT2G22155
Ath2	9428600	9430799	357	55	AT2G22160	AT2G22170
Ath2	9434400	9435599	57	39	AT2G22180
Ath2	9438400	9441599	175	108	N/A
Ath2	9467000	9468399	84	48	AT2G22280
Ath2	9485400	9494199	917	313	AT2G22330	AT2G22335	AT2G22340
Ath2	9536200	9538799	114	113	AT2G22470
Ath2	9569200	9572599	380	123	AT2G22510	AT2G22520
Ath2	9592200	9593599	147	73	AT2G22590
Ath2	9606200	9611599	237	215	AT2G22630
Ath2	9616600	9622799	859	225	AT2G22630
Ath2	9640000	9642799	244	131	N/A
Ath2	9647200	9648399	55	59	AT2G22680
Ath2	9668600	9674599	841	216	AT2G22750
Ath2	9677800	9682799	434	193	AT2G22760
Ath2	9684000	9685999	101	65	AT2G22770
Ath2	9703200	9706199	288	100	AT2G22800
Ath2	9707400	9708599	90	34	AT2G22800
Ath2	9710800	9713399	258	169	AT2G22805	AT2G22807
Ath2	9714600	9719599	468	180	AT2G22810
Ath2	9737600	9739199	84	67	AT2G22860
Ath2	9754000	9757399	140	139	AT2G22920
Ath2	9759600	9760999	61	43	AT2G22930
Ath2	9762200	9774199	619	433	AT2G22950
Ath2	9779200	9781199	79	77	AT2G22980
Ath2	9798800	9807599	580	341	AT2G23010	AT2G23030
Ath2	9814400	9823799	726	358	AT2G23067
Ath2	9837400	9840799	201	123	AT2G23100
Ath2	9844400	9844999	39	31	AT2G23130
Ath2	9861400	9868399	1070	258	AT2G23170	AT2G23173	AT2G23160
Ath2	9869200	9870999	69	64	N/A
Ath2	9871800	9873399	102	69	AT2G23180
Ath2	9877200	9878799	68	64	AT2G23190
Ath2	9882000	9891399	971	338	AT2G23220	AT2G23210
Ath2	9892400	9896799	365	150	AT2G23230	AT2G23240
Ath2	9897800	9902399	341	183	AT2G23250	AT2G23260
Ath2	9927800	9930199	98	102	AT2G23330
Ath2	9966800	9971399	338	160	AT2G23410
Ath2	9979200	9980799	136	56	AT2G23440
Ath2	9983600	9987999	253	182	N/A
Ath2	10010000	10013599	271	145	AT2G23500
Ath2	10024000	10025999	248	89	AT2G23540
Ath2	10031600	10036199	325	175	AT2G23570	AT2G23580	AT2G23590
Ath2	10040000	10041399	60	49	N/A
Ath2	10048800	10050799	68	85	AT2G23620
Ath2	10053200	10058799	334	208	AT2G23630
Ath2	10108000	10113199	212	207	AT2G23760
Ath2	10130800	10134399	301	156	AT2G23800
Ath2	10144200	10146199	91	60	AT2G23830
Ath2	10147400	10150199	184	103	AT2G23834
Ath2	10156200	10162399	341	236	AT2G23850	AT2G23840
Ath2	10163200	10166399	339	121	AT2G23870	AT2G23880
Ath2	10174800	10176799	170	61	AT2G23900
Ath2	10192600	10197999	514	190	AT2G23960
Ath2	10206800	10210599	192	147	AT2G23990
Ath2	10212400	10214199	97	67	AT2G24000
Ath2	10235200	10239599	433	132	AT2G24080
Ath2	10283800	10284999	56	47	AT2G24190
Ath2	10291000	10299799	1184	352	AT2G24210	AT2G24205
Ath2	10315200	10325399	1544	375	AT2G24255	AT2G24260
Ath2	10384200	10391399	690	239	AT2G24430
Ath2	10394400	10396399	162	61	AT2G24460	AT2G24470
Ath2	10403000	10406599	585	134	AT2G24510
Ath2	10431800	10433799	119	74	AT2G24560
Ath2	10434600	10436199	108	65	N/A
Ath2	10438600	10439399	73	36	AT2G24570
Ath2	10457200	10460399	99	117	AT2G24610
Ath2	10462800	10463999	118	48	AT2G24615	AT2G24617	AT2G24620
Ath2	10488400	10493599	309	179	AT2G24660	AT2G24670
Ath2	10507400	10511999	353	166	AT2G24696
Ath2	10517200	10532399	1125	504	AT2G24720	AT2G24710
Ath2	10535400	10538399	152	106	AT2G24748	AT2G24740	AT2G24735
Ath2	10558200	10559999	86	58	AT2G24762
Ath2	10571000	10574599	257	130	AT2G24800	AT2G24810
Ath2	10581200	10581999	48	24	AT2G24840
Ath2	10583000	10585199	260	76	AT2G24850
Ath2	10588800	10590599	96	65	AT2G24860
Ath2	10610400	10612399	110	64	AT2G24940	AT2G24945
Ath2	10615000	10616599	76	78	AT2G24950
Ath2	10670600	10672799	144	101	AT2G25090
Ath2	10673600	10679199	628	213	AT2G25095
Ath2	10687200	10696199	618	310	AT2G25120	AT2G25130
Ath2	10702400	10707599	468	175	AT2G25140	AT2G25150
Ath2	10708800	10711399	191	99	AT2G25160
Ath2	10747200	10748999	131	56	AT2G25230
Ath2	10750400	10753199	198	101	AT2G25240
Ath2	10755400	10757799	175	79	AT2G25260
Ath2	10789200	10795599	601	215	AT2G25330	AT2G25340
Ath2	10804000	10805999	138	70	AT2G25360	AT2G25355
Ath2	10807400	10813599	423	238	AT2G25370	AT2G25390	AT2G25380
Ath2	10826800	10831599	546	203	AT2G25440	AT2G25450
Ath2	10838400	10841999	134	135	AT2G25470
Ath2	10853600	10855599	138	89	AT2G25500
Ath2	10856400	10857999	105	49	AT2G25510
Ath2	10908400	10909999	83	63	AT2G25630
Ath2	10943000	10944599	62	69	AT2G25697
Ath2	10945600	10952399	1059	249	AT2G25700
Ath2	10989600	11005399	2041	544	AT2G25770	AT2G25780	AT2G25790
Ath2	11011000	11017999	677	287	AT2G25810	AT2G25820
Ath2	11037000	11039799	542	105	AT2G25890
Ath2	11065400	11068199	115	97	AT2G25940
Ath2	11077600	11080799	166	134	AT2G25980
Ath2	11086200	11090199	430	138	AT2G26010	AT2G26020
Ath2	11094200	11095399	144	50	AT2G26040
Ath2	11098600	11099399	111	45	AT2G26050
Ath2	11127200	11129399	147	84	AT2G26130
Ath2	11136600	11139599	225	119	AT2G26160
Ath2	11170800	11176399	434	216	AT2G26250
Ath2	11191800	11196399	301	182	AT2G26290
Ath2	11225800	11230599	292	180	AT2G26380
Ath2	11232400	11239799	358	287	AT2G26410
Ath2	11241000	11242399	85	56	AT2G26420
Ath2	11251400	11253599	84	95	AT2G26450
Ath2	11294000	11295999	118	91	AT2G26560
Ath2	11303000	11307799	621	177	AT2G26580
Ath2	11309200	11309999	46	30	AT2G26580
Ath2	11347800	11349199	65	42	AT2G26690
Ath2	11351600	11353599	112	96	N/A
Ath2	11355400	11358399	102	114	N/A
Ath2	11364000	11366599	168	117	AT2G26695
Ath2	11367400	11373199	452	219	AT2G26700
Ath2	11374800	11379199	438	152	N/A
Ath2	11383000	11385599	254	98	AT2G26720
Ath2	11439400	11442599	290	129	AT2G26820
Ath2	11449400	11452599	314	105	AT2G26850
Ath2	11454200	11461599	637	279	AT2G26865	AT2G26870	AT2G26880	AT2G26882
Ath2	11495000	11497999	193	112	AT2G26940
Ath2	11500800	11503599	122	74	AT2G26950
Ath2	11504600	11509599	316	185	AT2G26960
Ath2	11523200	11524599	53	51	AT2G27000
Ath2	11556200	11558999	197	84	AT2G27070
Ath2	11566200	11566999	108	47	AT2G27080
Ath2	11581000	11582799	216	67	AT2G27120
Ath2	11598600	11599199	41	28	AT2G27140
Ath2	11637000	11643799	527	211	AT2G27220
Ath2	11655200	11669399	1511	524	AT2G27240	AT2G27250
Ath2	11708600	11711799	232	112	AT2G27370
Ath2	11716200	11717799	102	56	AT2G27385
Ath2	11761800	11762799	97	36	AT2G27520
Ath2	11765000	11768399	182	122	AT2G27530
Ath2	11770800	11776399	442	222	AT2G27550	AT2G27570	AT2G27560
Ath2	11800200	11803799	390	170	AT2G27660
Ath2	11806200	11806799	53	26	AT2G27680	AT2G27670
Ath2	11809400	11811199	214	87	AT2G27690
Ath2	11814000	11816199	333	100	AT2G27700
Ath2	11822800	11824599	192	86	AT2G27740	AT2G27760	AT2G27750
Ath2	11836600	11837399	38	32	AT2G27770
Ath2	11844000	11846399	78	69	AT2G27775
Ath2	11869400	11873399	440	146	AT2G27880
Ath2	11891000	11898799	745	267	AT2G27930	AT2G27940	AT2G27936	AT2G27935
Ath2	11904800	11908399	164	113	AT2G27950
Ath2	11920200	11925999	482	224	AT2G27990
Ath2	11930200	11935599	493	165	AT2G28010	AT2G28020	AT2G28030
Ath2	11942200	11945399	137	127	N/A
Ath2	11952800	11954999	169	85	N/A
Ath2	11965000	11974399	760	351	AT2G28085	AT2G28090
Ath2	11995200	11995799	34	30	AT2G28140
Ath2	12006400	12013999	501	251	AT2G28170	AT2G28180
Ath2	12029000	12030599	99	59	AT2G28210
Ath2	12031400	12036999	430	170	AT2G28220
Ath2	12053600	12055399	93	60	AT2G28270
Ath2	12077600	12079399	58	56	AT2G28305
Ath2	12089000	12090399	67	60	AT2G28315
Ath2	12101200	12106999	774	222	AT2G28340
Ath2	12153000	12155399	87	94	AT2G28405
Ath2	12157400	12158399	68	49	AT2G28420
Ath2	12178600	12181999	368	120	AT2G28490
[truncated: 3,595 more rows]
