# Supplementary material for: The Arabidopsis SWI2/SNF2 Chromatin Remodeler BRAHMA Regulates Polycomb Function during Vegetative Development and Directly Activates the Flowering Repressor Gene SVP
Source: PLoS Genet. 2015 Jan 23;11(1):e1004944. doi: 10.1371/journal.pgen.1004944 (PMC4304717; doi:10.1371/journal.pgen.1004944)
Supplement: S3 Dataset — (XLSX) [file pgen.1004944.s013.xlsx]

## Sheet: Sheet1
Supplemental Table S3: Genes in which H3K27me3 levels are lower in brm clf double mutants compare that in brm mutants
AT1G02575
AT1G05740
AT1G06980
AT1G07200
AT1G10652
AT1G12020
AT1G12740
AT1G13610
AT1G14600
AT1G31090
AT1G31319
AT1G31390
AT1G35560
AT1G36940
AT1G47370
AT1G47395
AT1G47400
AT1G47410
AT1G50930
AT1G52290
AT1G53180
AT1G54400
AT1G54410
AT1G54760
AT1G58170
AT1G59960
AT1G62240
AT1G64480
AT1G67775
AT1G69850
AT1G71970
AT1G72210
AT1G76130
AT1G78440
AT2G01554
AT2G02280
AT2G03505
AT2G03550
AT2G04795
AT2G05370
AT2G07690
AT2G14420
AT2G17300
AT2G22807
AT2G24615
AT2G26400
AT2G28080
AT2G28200
AT2G28690
AT2G29660
AT2G29730
AT2G37450
AT2G40340
AT2G45450
AT2G46685
AT3G04765
AT3G06435
AT3G11660
AT3G15820
AT3G22160
AT3G22820
AT3G23430
AT3G25597
AT3G25770
AT3G26250
AT3G28200
AT3G28440
AT3G29380
AT3G29791
AT3G30160
AT3G44840
AT3G44970
AT3G52770
AT3G53840
AT3G54990
AT4G10695
AT4G12850
AT4G15053
AT4G17500
AT4G18390
AT4G19820
AT4G20450
AT4G21500
AT4G21970
AT4G23870
AT4G24540
AT4G24660
AT4G26700
AT4G31730
AT4G33040
AT4G34760
AT4G34770
AT4G34780
AT4G34790
AT4G34800
AT4G36110
AT4G37540
AT5G04310
AT5G04386
AT5G06300
AT5G08712
AT5G10945
AT5G10946
AT5G11660
AT5G14995
AT5G15240
AT5G17480
AT5G17490
AT5G19710
AT5G19729
AT5G19730
AT5G21105
AT5G24240
AT5G24250
AT5G25960
AT5G33390
AT5G38610
AT5G39010
AT5G39760
AT5G40020
AT5G41380
AT5G41410
AT5G41905
AT5G42410
AT5G43603
AT5G51845
AT5G52120
AT5G53030
AT5G55650
AT5G56240
AT5G63240
AT5G56240
AT5G63240
